# Supplementary material for: Painting a specific chromosome with CRISPR/Cas9 for live-cell imaging
Source: Cell Res. 2017 Jan 13;27(2):298–301. doi: 10.1038/cr.2017.9 (PMC5339855; doi:10.1038/cr.2017.9)
Supplement: Supplementary information, Table S1 — Information of 1124 sgRNAs used for Chr. 9 labelling. [file cr20179x6.xls]

## Sheet: Sheet1
Supplementary information, Table S1 Information of 1124 sgRNAs used for Chr. 9 labelling.
Cluster ID	sgRNA ID	Sequence	GC content (%)	Left position	Right position	Length
Cluster 1	33	CTGACGAGAACGCAACTCCCC	61.9	10957	10977	21
	200	TATCCCACCACCAATGTCT	47.37	11710	11728	19
	211	TCCTTTCCACCAAGCCTTTGAG	50	12063	12084	22
	461	TCCTGCCCACCTTCTTAGA	52.63	13915	13933	19
	462	CCCACCTTCTTAGAAGGGAGA	52.38	13920	13940	21
	491	AAGCTGGTCTCCACACACTGC	57.14	14673	14693	21
	524	GAGTCTGACACGCGGACAA	57.89	14874	14892	19
	525	ACACGCGGACAAAGGCTCCTC	61.9	14881	14901	21
	6549	CAGTGTGTGGAGACCAGCTTCA	54.55	14671	14692	22
	6578	ACTTGTCTGCCTGTACTTCATG	45.45	14607	14628	22
	6594	CTCCCAGCTGACTTGTTTCTC	52.38	14388	14408	21
	6595	CTGACTTGTTTCTCTGGGATGAG	47.83	14379	14401	23
	6707	CTCCGTCTCCCTTCTAAGA	52.63	13927	13945	19
	6709	TCTCCCTTCTAAGAAGGTGGGC	54.55	13919	13940	22
	6859	GGAATATCAAGAGGGAGTGG	50	12930	12949	20
	6947	TGACCTCTCAAAGGCTTGG	52.63	12072	12090	19
	6948	ACCTCTCAAAGGCTTGGTGGAA	50	12067	12088	22
	6971	CACTCCTAGACATTGGTGG	52.63	11717	11735	19
	7036	GCGGAGCAGAGTTCTCGTC	63.16	10867	10885	19
	7068	GACAACTCGGGGCGCATTAA	55	10710	10729	20
	7091	CTTACGGTGAGGGTGAGGGTG	61.9	10453	10473	21
	7151	TGGGGGTTGGGGTTGGGGTT	65	10417	10436	20
	7164	GTTGGGGTTAGGGTTCGGGTT	57.14	10399	10419	21
	7195	GTAGGGTTAGGGTTTAGGGTTT	45.45	10321	10342	22
	7199	GGTTTAGGGTTTAGGGTTAG	45	10292	10311	20
	7203	GGTTTAGGGTTAGAGGTTAG	45	10285	10304	20
	7287	AGGGTGAGGGTTGGGTTAGGGTT	56.52	10088	10110	23
	7314	GTTGGGTTGGGGTTGGGGT	63.16	10037	10055	19
	7333	GTTGGGGTGGGGTTGGGTT	63.16	10020	10038	19
Cluster 2	1129	AACAGGGGTGAAGGGTGTGG	60	4980079	4980098	20
	1138	TGGTTGGGAGAAGGAGGCG	63.16	4980099	4980117	19
	1157	TGGCAGCCTTAACTTTAGAGCA	45.45	4980623	4980644	22
	1160	AATCCCAACTCCAAATTCCCC	47.62	4980694	4980714	21
	1161	AGTGAGACTCTGATGGCTCAGCT	52.17	4980718	4980740	23
	3174	CTTCCCACAACCCCTTGAT	52.63	4980745	4980763	19
	1172	CAGGGTGTCACAAACTAGAACGT	47.83	4980767	4980789	23
	1176	GTGCCAGAGGCTGGCTACTC	65	4980792	4980811	20
	1181	AAGAGGACAGTTCTCAGCAAAG	45.45	4980818	4980839	22
	3163	CGGCAGGAGATTCACTTGAACC	54.55	4981030	4981051	22
	3154	GTCAGGAGATCAAGATCTCC	50	4981147	4981166	20
	1199	ACCTTGTGATCCACCCACGC	60	4981168	4981187	20
	1207	GGAATGAGGGATCTGTTCAC	50	4981493	4981512	20
	1210	ACAAGGACATGCTGAAGTACCG	50	4981582	4981603	22
	3130	AAGGGCTGGGGAGAAGTCC	63.16	4981850	4981868	19
	1221	TTTGAGCCTGTTTCCCTTTCCA	45.45	4981874	4981895	22
	3113	GACTGTGTGGGCTGGTAGGATA	54.55	4982038	4982059	22
	1226	CTGTGATTGAAAGAAACCTGGG	45.45	4982321	4982342	22
	3105	CCACGGTTGAAAATCCATGGCCA	52.17	4982376	4982398	23
	3103	TAAGTGTGAGATGGCGCAT	47.37	4982444	4982462	19
	1231	AGGCAGTCTTGTTGGGGTG	57.89	4982469	4982487	19
	1239	TCAAGAATCACTGCTGCCATGC	50	4982511	4982532	22
	3100	AGGTTTTGTCCTTCCAGTGT	45	4982536	4982555	20
	3097	TGGGGCTGTGTGTAGTGTCTTG	54.55	4982556	4982577	22
	3087	GTATGGAAGACAAGGTGGACAAG	47.83	4983001	4983023	23
	3077	AGGATATTTTTGTGGGGGAGC	47.62	4983053	4983073	21
	3067	CAGGGAGAAGCCATTTGGAAG	52.38	4983086	4983106	21
	1259	GCTTCTCCCTGCAAACAGGCTG	59.09	4983130	4983151	22
	3044	CATTCCTACGGCTACTGCTTCAT	47.83	4983516	4983538	23
	1271	AAATGCAGGAGTTGCTTTGGTG	45.45	4983675	4983696	22
	1276	AGCAGCATCAGTTGTGTATG	45	4983740	4983759	20
	3040	TAGCCTGGCACCAGATCGTGT	57.14	4983831	4983851	21
	3034	GAGGGGGCAGTGGTAAGAGGTG	63.64	4983864	4983885	22
	3021	TCACTGTGGCTGGAGGACACGGA	60.87	4983888	4983910	23
	3011	GCAAGTTCAAGGATCAGGAAAG	45.45	4983914	4983935	22
	1281	CCAAACACTTTCCCTTCTCA	45	4983938	4983957	20
	3002	AACCAGTCCCATGACTATC	47.37	4984000	4984018	19
	2995	GGGTGTGCTATTTTACGGTGGCC	56.52	4984075	4984097	23
	2981	ACCCCACACACTCCTTGCCCTAC	60.87	4984244	4984266	23
	1293	GGTCGTGTTCACCTGGTATCTCT	52.17	4984267	4984289	23
	2976	TGTCTACTAGGTGCCGGGCTGT	59.09	4984295	4984316	22
	1305	AATGAATGAGGCCCTTTGGCAGC	52.17	4984339	4984361	23
	2970	AGGGTGGAGACAACGGCTGTGA	59.09	4984370	4984391	22
	2963	AAACAACTTTACCGGCGTGGCC	54.55	4984408	4984429	22
	2958	GCCTAGCGAATGTTTCTCCTAG	50	4984435	4984456	22
	1312	CCTTGTTGCCAACCCGCAGG	65	4984459	4984478	20
	2951	CCACCTTGGCTGGAAAGGGGTG	63.64	4984500	4984521	22
	1315	GCTGATGGGAGTCAGGCTCTCG	63.64	4984524	4984545	22
	2947	CGCTCACACACGCTGTTTCG	60	4984557	4984576	20
	2929	TCCTTCCCCAGTCCAGGCTGCT	63.64	4984615	4984636	22
	1336	TCTGCTGTACCCGGGAGGTGGA	63.64	4984644	4984665	22
	1341	CCGAAAGCGGAGAAGTGTG	57.89	4984674	4984692	19
	2885	AGCGCGCAAGGAAGTTAAGGCGG	60.87	4984887	4984909	23
	2873	CGCGTGGAGATTCCTGGGA	63.16	4984925	4984943	19
Cluster 3	2039	CTGCCAAACCAATAGCTCCA	50	9995203	9995222	20
	2031	AGTGGGGTGGAGAAAAGGGAGAA	52.17	9995510	9995532	23
	2024	CCAAGCTACTGCCCAGCAATCTC	56.52	9995542	9995564	23
	2020	CTCCTTGAACCAGGAGGTTT	50	9995597	9995616	20
	1997	AGACTCGAGCTGGAAATGT	47.37	9996027	9996045	19
	1661	ATAAGCTCTCAGTATGGGAG	45	9996372	9996391	20
	1987	GCATAAGTCTTCCTGATTCC	45	9996468	9996487	20
	1984	GGCATTCACACCACCTTGCCC	61.9	9996490	9996510	21
	1983	ATTAGGGACCCTCAGGTCAGTCC	56.52	9996513	9996535	23
	1976	GTCTCCCAACCTTTGCAGA	52.63	9996650	9996668	19
	1680	GTCCTCAGAAGTGATTTCAG	45	9996730	9996749	20
	1699	ATGGGGTTTTTCCAAGTTGGTC	45.45	9997476	9997497	22
	1720	CAGAAAGGCAGCTTGAAAAGCC	50	9997711	9997732	22
	1727	AAAGTAGGTGCACCCAACA	47.37	9997771	9997789	19
	1942	GCATATGTGGTGACAAGGAGAAG	47.83	9997812	9997834	23
	1935	CACATGTGGAGCTATCTGGGGG	59.09	9997850	9997871	22
	1734	GATGGGAGGGCCAGGTTTTTCAC	56.52	9997918	9997940	23
	1928	GCCCAGGCGATTGGTATCACC	61.9	9997960	9997980	21
	1918	GTTGGTAATATTGAGAGGCTGG	45.45	9998007	9998028	22
	1913	AAACTCTGTGTGGGGCAGAAAAG	47.83	9998031	9998053	23
	1739	AAGAAGAAGAAGGAATGCCC	45	9998151	9998170	20
	1902	TGGTCTTCACCACAGGCTGGAC	59.09	9998197	9998218	22
	1900	AGGGCAGTTCTGTCTCCAG	57.89	9998219	9998237	19
	1749	GTCACTGGGTGGAGTCTCACAGA	56.52	9998252	9998274	23
	1754	GTCCAGCAGGATTGATGGGTCC	59.09	9998277	9998298	22
	1896	GCAGTTTGAGCTGCTGGACCCA	59.09	9998310	9998331	22
	1762	CCATTATAGCACAGGAGCCCC	57.14	9998334	9998354	21
	1894	ACTGGCTGTAGTGCTTAGAAGG	50	9998389	9998410	22
	1887	AAGGGGAGAGGCCTGGATTAGAG	56.52	9998425	9998447	23
	1881	AGATGCCCCTTAAGGTCATGCTA	47.83	9998452	9998474	23
	1873	TTAGCTTAGAGCTCCCCTAG	50	9998640	9998659	20
	1776	CCAGGAAAGCAAGAAGTACACA	45.45	9998670	9998691	22
	1778	ACCACTTGAGATAAGCGAGGGAA	47.83	9998776	9998798	23
	1867	GCAGCATGAGCATGGAGAATC	52.38	9998836	9998856	21
	1782	AAATAGCAGGGATGCATTGC	45	9998961	9998980	20
	1788	GGGACATCGAAAGGAAACAGATG	47.83	9998983	9999005	23
	1794	TCAGCAGCAAGGAAGCCTCA	55	9999047	9999066	20
	1857	TGGTTTCATTTCCTGGGGT	47.37	9999092	9999110	19
	1799	CTTTCTTCCCTACGCTCGGGC	61.9	9999163	9999183	21
	1850	ACTTGAGTGTGGTGCATCC	52.63	9999230	9999248	19
	1846	GGGTTGCTCCCTTAGCTTTTT	47.62	9999257	9999277	21
	1843	GACTTTCCTCTGGGCTTTCAG	52.38	9999278	9999298	21
	1834	GTGGCAAATTTTGAGAGGGA	45	9999427	9999446	20
	1815	ACACCCACGATGTGGAATTC	50	9999648	9999667	20
Cluster 4	2065	ATTGTCCCTCAGAGACCCCAGA	54.55	14990065	14990086	22
	2071	GCAGCTTTAGGGAGCTAATGTAC	47.83	14990183	14990205	23
	3036	GGCATCACCTCCGAAAACACT	52.38	14990242	14990262	21
	3035	CGTGTCAGTAAGCTTGCTTC	50	14990265	14990284	20
	2079	CAGAACCTCACAAAGGCTC	52.63	14990288	14990306	19
	2081	GAAGTGCCATAGCTCTTCAG	50	14990315	14990334	20
	3031	AAAGTTTCCCTGACTTTGCCAG	45.45	14990397	14990418	22
	3026	CAGGTTTCAGGTTGGGAATG	50	14990429	14990448	20
	2087	GGAGATATGGAACCAGGATA	45	14990469	14990488	20
	2105	GCATGAGTCACCATGCTCGG	60	14990851	14990870	20
	2109	GACCACAGGATGCCCAGATATC	54.55	14990903	14990924	22
	2111	AGATTACCCTCACCAATGTGGG	50	14990971	14990992	22
	2989	CAAACCAGGATCACCGAGGGC	61.9	14991094	14991114	21
	2121	CAGGACTCCAAACTCGGAC	57.89	14991118	14991136	19
	2124	CTTACAGACAGCAGATTGTG	45	14991202	14991221	20
	2980	CACTGATGCCCTGTGTTAGTTG	50	14991317	14991338	22
	2127	TCTCCCAAACTCTTTCCCGCAT	50	14991362	14991383	22
	2950	ACAAGGTGTAAGATGGTGGGGCA	52.17	14991460	14991482	23
	2953	GTGGGGCAAGGTGTAAGATGGT	54.55	14991486	14991507	22
	2951	ATGGTGGGGCAAGGTGTAAGA	52.38	14991510	14991530	21
	2944	CAAGGCTTGTTCACTGCTGGACA	52.17	14991540	14991562	23
	2128	AACGCCTCTAGCAGAAACGAC	52.38	14991644	14991664	21
	2927	TTCTTCCGTTATGGGGATTCTCC	47.83	14992067	14992089	23
	2142	TTCCAGACCTGCACGCTCTG	60	14992393	14992412	20
	2145	ACCTGGAAGCAACCTCCCTCA	57.14	14992424	14992444	21
	2150	GAAATAGGGAACTCACCTC	47.37	14992511	14992529	19
	2907	TCTCCTTCACATCCATCCTGGGA	52.17	14992547	14992569	23
	2903	GCACAGCTCTCAACTGATGTCC	54.55	14992574	14992595	22
	2901	TCTGCATTGCAACAAGATCCCC	50	14992628	14992649	22
	2900	AACCAGCAGCCTCAGCATCCTG	59.09	14992707	14992728	22
	2173	TCCGAACTGTACCAAGAAGACGA	47.83	14992775	14992797	23
	2183	TATAGTAGGGGAGGGAGAGGGA	54.55	14992878	14992899	22
	2893	GGTGGTCCAACCTTCCTCTTC	57.14	14993013	14993033	21
	2204	ATTCAGTAGTCTGGGGGGGTCTC	56.52	14993050	14993072	23
	2891	GCTTTTTGGAGCATCTTCC	47.37	14993082	14993100	19
	2887	GGAAGGGGCGTCTTCTGTCCTTG	60.87	14993115	14993137	23
	2883	GCTTACTCCCTTGCTGGGTATG	54.55	14993139	14993160	22
	2226	GGCGGAGCCTTTTCCCTAAAT	52.38	14993209	14993229	21
	2229	AGCGGCGCTGGGATTCGCAT	65	14993241	14993260	20
	2234	AGGCTTTTGAACCCGGAAGCAGT	52.17	14993264	14993286	23
	2250	GCGCTGCAGCTGCAGAATGG	65	14993329	14993348	20
	2279	GGGCCGCAGATACTGCCAGAA	61.9	14993387	14993407	21
	2292	CAGGTGGCTTTGGATGACAGCC	59.09	14993425	14993446	22
	2861	CATGAATGAAACGCGCTGCCTCC	56.52	14993453	14993475	23
	2299	CTTGCTGTGTGTCCGGGGTCTG	63.64	14993493	14993514	22
	2307	GTCGCTGTTTCGCGCTCTGT	60	14993541	14993560	20
	2857	AAAATGCAGAGGCGCTACTTTCC	47.83	14993572	14993594	23
	2853	GAAATGCGCCAAGAGGAGC	57.89	14993602	14993620	19
	2847	GGCGAATGAATGAAACGTTGGT	45.45	14993642	14993663	22
	2840	CGGGTTGACCCCAAATCCGC	65	14993715	14993734	20
	2836	GCTCTACATGGAGAAGGGGCAGG	60.87	14993735	14993757	23
	2348	TGTAGGAGATGTTTGGGCATAG	45.45	14993963	14993984	22
	2356	GCTTGGCTGGAGCCAGAGAAA	57.14	14993996	14994016	21
	2367	CAATAAGGGGAATCAGACAGGA	45.45	14994132	14994153	22
	2371	GATAGGGTGTGAGACATTCTTGG	47.83	14994215	14994237	23
	2377	GGTCATGCATTCTAGGAATACC	45.45	14994289	14994310	22
	2382	GAGAAATGCAGCCTCTGAA	47.37	14994320	14994338	19
	2392	GTTCAGTGAAGAACTGCTTTGG	45.45	14994432	14994453	22
	2411	CCTAAGGTTGGAAATCAGC	47.37	14994670	14994688	19
	2415	TAGGGTCAGGAGTCAACCC	57.89	14994699	14994717	19
	2418	TTGGAGAAGCAACAGGAAG	47.37	14994884	14994902	19
Cluster 5	1936	CCATGGCGATTTAATTTGGCGGA	47.83	19995012	19995034	23
	1944	GTGAGGGGATTTAACCCCTG	55	19995037	19995056	20
	1955	CCACAGAGGTAAAGAGAGCGTGG	56.52	19995341	19995363	23
	1957	TGTGGGTGCCTTAGAATGTCC	52.38	19995372	19995392	21
	2451	TGGCTCATAGGATGAGTGTACTC	47.83	19995430	19995452	23
	1974	CCACAGGACTTAGGCTGTGAT	52.38	19995453	19995473	21
	1977	GGGCCATGTGAGAATACCTG	55	19995475	19995494	20
	1980	AGCCAACTCCCTCCTACTAGCA	54.55	19995534	19995555	22
	2441	GGCTCCCTCACTTATCAAC	52.63	19995733	19995751	19
	2437	GGTGCACTGCCTAGATTTGCATA	47.83	19995754	19995776	23
	2434	AGTGATTGAGGGCTAGATGCTG	50	19995778	19995799	22
	2428	CCTGCCCCATCTGTTGAACATC	54.55	19995811	19995832	22
	1991	CTTAGTCAAGGCAGCCTGGCCT	59.09	19995845	19995866	22
	1997	GCTATCTGGGGAGAAAGGTAGAC	52.17	19995927	19995949	23
	2012	TAAGGAGCATGGGGTGTCAGAT	50	19996106	19996127	22
	2420	TCACTGGCTTCTGACCATGCCCC	60.87	19996289	19996311	23
	2028	AAGATCCATCAATGCCAGGTG	47.62	19996445	19996465	21
	2388	TTATGGAGGGTGTGAAGGCAT	47.62	19996785	19996805	21
	2063	AGTAACACCTTACCCCAAG	47.37	19996811	19996829	19
	2067	AAAGCGCTCAGTGGTAAAAGCA	45.45	19996927	19996948	22
	2070	TTGGGAGACTGTCCATTATTGC	45.45	19996998	19997019	22
	2076	TGAGTTTAGGGAACCAGCAAAGC	47.83	19997241	19997263	23
	2086	CTATTCCTTGGAGTGAGGAACTG	47.83	19997454	19997476	23
	2087	TGAGCCCAAGAAGATCAGAGG	52.38	19997490	19997510	21
	2092	TCAGACTCACCCAACAACAGAA	45.45	19997548	19997569	22
	2109	CACTTACTCTGTGCCGGAAGCTG	56.52	19998074	19998096	23
	2117	AGATTTAGACATGGCAGGGCT	47.62	19998193	19998213	21
	2121	AGTGTGCCCCTCTTCAGAAA	50	19998243	19998262	20
	2122	GGTCTTCCATTCAGACCCATTC	50	19998265	19998286	22
	2339	GGTATGTGTGGGCGAGTTC	57.89	19998301	19998319	19
	2335	CTTCAGGAAGTACTGCTGCCAGA	52.17	19998341	19998363	23
	2330	TGACCCGGAAGTGAATCATTGAC	47.83	19998367	19998389	23
	2311	GAAGCTGCTCTTTTCACTGGGC	54.55	19998531	19998552	22
	2307	AAGAGGGGTGGTCATAGGAAGCG	56.52	19998592	19998614	23
	2294	CACACCCATGTGGGAGCACACAA	56.52	19998625	19998647	23
	2138	TCTGCCCATATTGCTGTGTGCTC	52.17	19998704	19998726	23
	2143	AAACTCACTCCTTCTCCCACCCC	56.52	19998753	19998775	23
	2285	GGCTGCCGTTGAACATGAAGG	57.14	19998851	19998871	21
	2282	GATGGCTGAGGTCCCCCATCATC	60.87	19998874	19998896	23
	2276	CTGGTCTGATTCTTCTGTGGG	52.38	19998915	19998935	21
	2151	CAGAAGCCAGAAATAAGCTAGC	45.45	19998939	19998960	22
	2156	GGGCTGCAAGTCTCTTTGTGTG	54.55	19998963	19998984	22
	2168	AAGATGCTAATGCCTACCCACT	45.45	19999095	19999116	22
	2172	TGTTTAGTGCAAGACTTGGAGC	45.45	19999151	19999172	22
	2270	CGAAGGAGTGACAGGCAAAGCCG	60.87	19999179	19999201	23
	2177	GCTGGAAGCCTGAGTAGTAGGTG	56.52	19999213	19999235	23
	2180	TTCCCAGTTAATTGGGTGTCCT	45.45	19999308	19999329	22
	2184	AATTCTTTCAGCACTCAGGGCT	45.45	19999434	19999455	22
	2191	GTGGTTGTACCCCAGAAGGATG	54.55	19999601	19999622	22
	2202	GAAAGGATCCCAGCTGTCATCA	50	19999665	19999686	22
	2204	CAGTCAGTGAGTGAGCAGTTA	47.62	19999702	19999722	21
	2257	ATGACTGTAAGGCAGGACACAGG	52.17	19999740	19999762	23
	2250	ATGAAACTCTGTGACTCTGGCTC	47.83	19999766	19999788	23
	2246	GGTGTTGACTGCTTTGTGCCTCC	56.52	19999801	19999823	23
	2225	GGCCTGTTTTCAACCTCTTCATC	47.83	19999854	19999876	23
	2229	CTAGACTAGGAGTTCCCCAGTTC	52.17	19999915	19999937	23
	2233	GCCTGAATGTTCAAGACAGTG	47.62	19999950	19999970	21
	2236	AGAGGTTCAGAGACTGCAGTCTT	47.83	19999974	19999996	23
Cluster 6	475	CATATCCCTTCACGTCTGCTT	47.62	29965299	29965319	21
	486	GCTTAACAGAAACCATGGCT	45	29965910	29965929	20
	491	GAGGCCTCAGGAAACGTAGTCA	54.55	29965932	29965953	22
	496	ACGGAACAAACATGCCTTACCA	45.45	29965969	29965990	22
	501	GTGGAGCAGGAGTTGGGGGT	65	29965993	29966012	20
	511	AGTTCATGTAGCACACACTCGC	50	29966315	29966336	22
	2756	GTTTCCGTCACTGTCTGGGAA	52.38	29966364	29966384	21
	519	CTCCTTCCAGCTAGACAGCTTCC	56.52	29966425	29966447	23
	527	AGCATATAGGGAGGAGAGA	47.37	29966699	29966717	19
	534	GTCTAGTAAATGGAGTCCAGTC	45.45	29966733	29966754	22
	545	CAGGAAGCACTTAACAACCCCTT	47.83	29966877	29966899	23
	2747	CTCCACAGAGCTTCTCCTT	52.63	29966949	29966967	19
	550	AGCTGGAGCTCTGACTTGTAAGA	47.83	29966969	29966991	23
	2745	AGGTTCTGTGGCATCTGTTCC	52.38	29967007	29967027	21
	2741	AGATCTATGCAGTCCTTCCTCTG	47.83	29967028	29967050	23
	569	AGGTCATTATGAGGCTGGATCT	45.45	29967107	29967128	22
	2735	CTCCCAGTGTCAGGACTGCTTTG	56.52	29967224	29967246	23
	2734	TCAGAAGAGGGAGAAGGGTTT	47.62	29967264	29967284	21
	576	TCTTCCTCTAGCATCTCCAG	50	29967296	29967315	20
	2721	CTCACTCTCTCAACTTCAGCTC	50	29967502	29967523	22
	592	GGGCAGAAGCTTGGGATGAGCC	63.64	29967545	29967566	22
	601	GAAAAAGAATCATGGAGAGGGC	45.45	29967569	29967590	22
	630	ACCCTAAAGAGACATCATCCCA	45.45	29968199	29968220	22
	2715	AAAGGATGACTCTGCAGGC	52.63	29968347	29968365	19
	646	ATGGGGTATCATTATGTGGGCA	45.45	29968560	29968581	22
	2701	AAGAAAGGACTGGGCGTAG	52.63	29968658	29968676	19
	2696	ACACCCCAAGGATTCTGTGACAG	52.17	29968801	29968823	23
	2688	CCCATCAGGCCAGAGCAAAACTC	56.52	29968869	29968891	23
	2686	TACAACCTGCCAGGCCAAGTGGG	60.87	29968901	29968923	23
	675	TACTCAGCTCATGCTACCAGGC	54.55	29968925	29968946	22
	2681	CTCCATCCCTGGCTCAATCT	55	29968962	29968981	20
	685	TGAGCATGGGAGCCAGCCAC	65	29969007	29969026	20
	690	GGCACAGCCAGGCATTCCAG	65	29969029	29969048	20
	695	CGGTGGCAGAGTGTGTAGCTCC	63.64	29969049	29969070	22
	704	GCACAGGTGCCAGATCCCTGCA	63.64	29969079	29969100	22
	2668	CTTGCGATATGCCTGGTCCAG	57.14	29969107	29969127	21
	2663	CCACTATATTCCCTGGTGCCAGC	56.52	29969139	29969161	23
	715	GCACCTGGAGGCTTGGAAATGCC	60.87	29969164	29969186	23
	718	GAATCAAAGAGCCCCAAAG	47.37	29969189	29969207	19
	725	TTCCTAGGTCTGGGCTCCCTCA	59.09	29969235	29969256	22
	2649	GCAAGAGAAGGAGAGAGAAG	50	29969276	29969295	20
	726	CCTGTAACATGGTGAGCAA	47.37	29969298	29969316	19
	728	CTCTTGCCCTGCCACTTGAC	60	29969348	29969367	20
	730	TCTGGAATTCTTGTCCTGCAACC	47.83	29969371	29969393	23
	733	GAAGAATGAGGCACGCAAACAAG	47.83	29969396	29969418	23
	737	TGGATGATGAGCAAGGCGAAG	52.38	29969419	29969439	21
	739	AACAGCTTAGAGACGACCTGCAG	52.17	29969461	29969483	23
	741	TGGGTAGCCCCTTTCTGCAGGCA	60.87	29969484	29969506	23
	747	CAGAGAGGAGACCCACAAC	57.89	29969536	29969554	19
	2628	TTGAGAGCTGAGCAGATGT	47.37	29969563	29969581	19
	748	ACCCAAAATGGGTAGCTCTGTGC	52.17	29969595	29969617	23
	2626	CTGAGAGCTGAACACTCGCC	60	29969629	29969648	20
	753	TCATCCTGTTTTCTGCCCCAGTC	52.17	29969695	29969717	23
	756	GTTGAGCCCAGGGTTTTTA	47.37	29969720	29969738	19
	2625	CATGCAATTCCTCCTCTCTG	50	29969743	29969762	20
	766	TTCTCACGCTGGTTCGTGGAAC	54.55	29969813	29969834	22
	2620	AGATGACTTGAGGCCTGGAGAT	50	29969842	29969863	22
	2616	GTTCCCGGTGAAACCCCACCTTC	60.87	29969871	29969893	23
	778	AACCCATCCCTTTCCACCC	57.89	29969894	29969912	19
	2602	GTTAATGGTGGCAGGAGGCAAAC	52.17	29969918	29969940	23
	2590	TGCCATGGGCACTGTGGATGGC	63.64	29969943	29969964	22
	780	GCACCAGGCTGTTTGTGCCTAG	59.09	29969965	29969986	22
	2578	TGTGGCTTGGCATGGTTCCTGC	59.09	29969992	29970013	22
Cluster 7	2976	GTCGAGTCGGACCGGACCAGAT	63.64	34990047	34990068	22
	5201	ACAAAAGGCGCGGCGAGGAG	65	34990163	34990182	20
	5181	AGTCTCCTCCCTCGCAGATGGG	63.64	34990208	34990229	22
	2998	AGTAGGTTCTTGGGGATTGGGGT	52.17	34990252	34990274	23
	5170	TGAGCTCCTGTCGCCTCTCACTG	60.87	34990283	34990305	23
	5166	GTGTGATTGTGAGGGCCCGAG	61.9	34990312	34990332	21
	5163	TGGCAGCGTGTATACCTGTGAC	54.55	34990335	34990356	22
	5160	GAGTGCAAGCGTGTGTTTGTGAG	52.17	34990357	34990379	23
	5159	TATGGCAGCGTGTCAGTGAGGC	59.09	34990383	34990404	22
	5154	CAGTGTCTGGCTGGCTGTGAG	61.9	34990411	34990431	21
	5148	GAGAGTGAAGGGAGAAGACCCG	59.09	34990455	34990476	22
	5144	GTGCCGGACCTGATCCCCAAATG	60.87	34990479	34990501	23
	3021	CACGCGCCTCTGAGAGTCCA	65	34990532	34990551	20
	3026	GCTTCCAGAGCTGCAGCACTTC	59.09	34990560	34990581	22
	3036	GTGGAGCGATCAGAGGTGA	57.89	34990594	34990612	19
	5117	AAAGCTCCTCGGGCCTGCAGTG	63.64	34990671	34990692	22
	5108	AAGTCTTCTCCCCAGGAGTG	55	34990706	34990725	20
	3048	GAGCCCTTAAAACTTCGAGCG	52.38	34990760	34990780	21
	3052	TTTCGGTAAGTCCCTCCGGAGA	54.55	34990805	34990826	22
	5097	CGTGGAGGGTTTGACTGGGTA	57.14	34990840	34990860	21
	5089	AAGCAGGAAGGCAATGGAGGGGA	56.52	34990867	34990889	23
	5071	AGGGGATGAGGATGAGTTGG	55	34990893	34990912	20
	5057	AGGGGGGTTCCTGTATGTCACAG	56.52	34990913	34990935	23
	5031	ATGGGTTGAAAGGGAGGAATG	47.62	34991045	34991065	21
	5024	GAAATGGCTGAGGTGGAAAA	45	34991076	34991095	20
	5013	ATGGAGGGGGATGAGTGACAGA	54.55	34991098	34991119	22
	5005	TTGAGGTACAGGGAGGGGAGA	57.14	34991146	34991166	21
	4983	GAAAAATGGGGAGAAAATGGCG	45.45	34991177	34991198	22
	4972	AGGATGTTAAGGTAGAGGCAGGA	47.83	34991201	34991223	23
	4964	CCTTTGATGGAGAAGAATGAGG	45.45	34991224	34991245	22
	4961	AATGACAAAGGAGCCCCATGGCA	52.17	34991254	34991276	23
	4955	CAGACACAGGGCAAGCTCTTTC	54.55	34991351	34991372	22
	3077	TATGGGCCTAGAGCAGCTAGC	57.14	34991391	34991411	21
	3085	GTGGGTACCAGGGAGGAAGC	65	34991414	34991433	20
	3096	GCCGGGTGTGGAGGTAATGC	65	34991436	34991455	20
	3105	GGACACCAAAAGGAGGTGGG	60	34991458	34991477	20
	3111	TGGTTGGTGAGCCGTTCCAC	60	34991478	34991497	20
	4947	AACGAGAGCAGCTTCCAGGCAG	59.09	34991502	34991523	22
	3120	TTCTCTAGGGGCACCCTCT	57.89	34991525	34991543	19
	3123	TGCTAGGGTTCTTTCCCAGTCCC	56.52	34991549	34991571	23
	3129	GGGAAAGAAGGTGTGGGTTG	55	34991574	34991593	20
	4939	CAAAAGCCGTCTGAGAGGGAGCG	60.87	34991618	34991640	23
	4931	GGGGGGGCAACCGTTTTCGGAAA	60.87	34991647	34991669	23
	4922	AAGAAAGAGCACCTCGTTGGGG	54.55	34991670	34991691	22
	4891	TCTGTGGGGGAGATGGGGTG	65	34991717	34991736	20
	3137	TGACATGCTGGTGGGGGGCAAT	59.09	34991742	34991763	22
	4883	ACGAAGAAAAGGCTCCACAAAGG	47.83	34991774	34991796	23
	4877	GTGGCTGGGTTGACTCATGGTTC	56.52	34991816	34991838	23
	3156	GCCATTGTCCCTGCCCACCT	65	34991874	34991893	20
	3163	CCTCCCCCTTACCCGGTTAC	65	34991907	34991926	20
	4844	TACAGGGTGTCCTTCCAGGAGTG	56.52	34991930	34991952	23
	4838	CCTCTGACTGCTTCACAGCAGGG	60.87	34991958	34991980	23
	3170	GCAGAAAGGCAGGTCTCAGCTG	59.09	34991983	34992004	22
	4836	TCTTTCTAGCAATGTCCTAGGC	45.45	34992011	34992032	22
	3178	ACTCTGGTTCTCCTGGCTTTGGC	56.52	34992035	34992057	23
	3184	GGGTTGGCCAAGTCTCAGA	57.89	34992060	34992078	19
	4832	TAGCTAGAGCTCTCTGGGGGA	57.14	34992100	34992120	21
	4829	TCTGTGGTGGATATCAGGGGAAG	52.17	34992134	34992156	23
	3187	ACACACCGATAGAGGGAGAC	55	34992159	34992178	20
	3192	CTCCTGCACCCACCTTAAA	52.63	34992223	34992241	19
	3195	GAATATGGGTCTGATGATGGGC	50	34992254	34992275	22
	3202	GATCCTAAACCACAGGGTGGACT	52.17	34992278	34992300	23
	3214	GCGTAGGGTGAGGCTAGGAG	65	34992305	34992324	20
	3227	TGCCCAATTGTCTCCTAACAGCT	47.83	34992353	34992375	23
	3231	GGGTTGAAAAAGTCCTGTCCCC	54.55	34992377	34992398	22
	3237	TTCACTCACACTGGTGCTT	47.37	34992411	34992429	19
	4802	CGTCTACACACAAAACTGTG	45	34992442	34992461	20
	3241	AGTAAAGGGAACTGTTGCCC	50	34992475	34992494	20
	3247	TGTCGCCCCCCCTGCTAATG	65	34992513	34992532	20
	4793	ATCACAGGGTGACTCACAGCCTT	52.17	34992555	34992577	23
	3252	TGAGGCTTAGCATCGTCAG	52.63	34992593	34992611	19
	4788	GTGTCTGGAGTCCTGTCTGCCAT	56.52	34992641	34992663	23
	4785	GCCAGCCAGACTGAGTCAGGGAA	60.87	34992667	34992689	23
	3290	GAAGACCCAGGCCTGTTCC	63.16	34992707	34992725	19
	3295	TGGCGTAGGAGACCACGATGCTC	60.87	34992780	34992802	23
	4751	GCGAAGGTCAGTGTAACGGGTG	59.09	34992809	34992830	22
	4746	AGCGACCCACACACAGGAGC	65	34992833	34992852	20
	4742	CCAGACTGAGGACCCCTGAG	65	34992886	34992905	20
	3309	CCTCAGCCTAGCCCCAAGAG	65	34992923	34992942	20
	3310	GGCCACAACCTTCAGCTTCCTGC	60.87	34992945	34992967	23
	3316	GGAAAACCCAGGAGGTGAGGA	57.14	34992970	34992990	21
	4718	CGTCCCCCCATCTGTAAAATGAA	47.83	34993044	34993066	23
	3325	AACAGGCATGACCTGCTGA	52.63	34993081	34993099	19
	3329	GTTACCCAGGGAGTCATTT	47.37	34993102	34993120	19
	3330	GGATTGCAAGATCATCAGGAAC	45.45	34993123	34993144	22
	3339	GCAGAAGAGAAGGCATCAAGTCT	47.83	34993154	34993176	23
	3344	GCCCTGGGTTTCTTTCAGAAACA	47.83	34993179	34993201	23
	3346	GAGACCAGTGCTGGTCCAG	63.16	34993204	34993222	19
	4715	ATCTCATCCTCGTTGGCCCCCGA	60.87	34993264	34993286	23
	3357	ATCAAGAAAGCCTACCGGAAGA	45.45	34993288	34993309	22
	4701	GGGTCACTTAGCACATCAT	47.37	34993382	34993400	19
	4697	GTCATACAGGCCCCGTTTCTTG	54.55	34993401	34993422	22
	3377	ACCAGTATGGGGAGGAAGGTAAG	52.17	34993424	34993446	23
	3380	GCAGCACTCCAGCCCAATCC	65	34993450	34993469	20
	4686	TGCACCTGGGACCCCTACCAAG	63.64	34993479	34993500	22
	3386	CACCAGTTTGTGTAGCGGGGAAC	56.52	34993502	34993524	23
	4682	TGGGTGGGCTTCTCTCTTCTC	57.14	34993574	34993594	21
	4677	GGTGAGCTGAGCTGGGTAG	63.16	34993595	34993613	19
	4671	GCAGAGAGAGGCGGGGAGAACT	63.64	34993616	34993637	22
	4655	ACCTCTCTAAGGCCTGAACCCG	59.09	34993650	34993671	22
	4652	AAAGAAGGGCGGGGAAGGCCTC	63.64	34993687	34993708	22
	4641	GCAGGACTAATAAGGCTGGGA	52.38	34993712	34993732	21
	4635	CCAATGAAGCAGCGGAGACTTC	54.55	34993735	34993756	22
	3408	GCTGATGAGGAAGGTTGGGGAG	59.09	34993759	34993780	22
	3415	AGGGAGTGTGTGGCTCTCTG	60	34993781	34993800	20
	4631	AGCTCTGGTAGTTAATTCCC	45	34993850	34993869	20
	3416	GTTTTCCCCTTCTCTCCCC	57.89	34993886	34993904	19
	4617	TTCTGCTGGCCAGAAGCAGGC	61.9	34993909	34993929	21
	3420	AGGTGGAGCTTTGCCTCCCAG	61.9	34993936	34993956	21
	3426	AGGAAGTGGCAGGGATCCA	57.89	34993957	34993975	19
	3442	CTGGCATCTTCCCCCTTCCCT	61.9	34993997	34994017	21
	3456	GCCCAAATAAAGCCTCTGAG	50	34994055	34994074	20
	4595	AATTAGCAGCTACATCATGGCCG	47.83	34994098	34994120	23
	3470	TCACGCTGAGGACTCTCCTTCC	59.09	34994197	34994218	22
	4565	GTGGATTCTGTTGGGGAGGA	55	34994232	34994251	20
	4551	ATAGAAAGGGGAGGGTGAAGAGG	52.17	34994271	34994293	23
	3474	GTTATTTTCTTCCCCTCCTCC	47.62	34994336	34994356	21
	4532	TTCACAGAGGGGCATGGAACACA	52.17	34994360	34994382	23
	4520	GAAAAGGGAGTTGGGAGGATG	52.38	34994387	34994407	21
	4510	AAGGAACCGGCAGCATGGAGAAT	52.17	34994410	34994432	23
	4502	TCTAGGAGGTAGGCAGGAAGAA	50	34994436	34994457	22
	4493	GTATCTGGTGAATCTGGGAGT	47.62	34994465	34994485	21
	4491	AAAGAATACTGGGGGTTCCAGC	50	34994488	34994509	22
	3478	GCATGGAGGGATGGGAGGGAT	61.9	34994536	34994556	21
	4488	CAATTCCAAGACAGGTCACATGG	47.83	34994593	34994615	23
	4481	GTGAGGCTGAATGGAGGAA	52.63	34994622	34994640	19
	3486	TTTAGAAAGAAGGCAGGAGC	45	34994649	34994668	20
	4477	GCAGAAGGGGTGAAGTATCTCA	50	34994680	34994701	22
	4469	GTGTCTGGACCCCTTCACTT	55	34994704	34994723	20
	4464	GGATGGGGTTCTGCATCAGAACC	56.52	34994726	34994748	23
	3492	AGGATGCGGCATGGCCTTA	57.89	34994766	34994784	19
	3507	ACTCTGTGTGCAGCTCCAGCT	57.14	34994898	34994918	21
	3508	GACAAGTTGCTCCCAGCTTGAAA	47.83	34994922	34994944	23
	4442	GCTGGACTGATGATGATGGGAAG	52.17	34994989	34995011	23
Cluster 8	534	GCAGGAACTGGAGTGCACAG	60	39965023	39965042	20
	545	GCAGGGGCAAACTCCACTTACT	54.55	39965051	39965072	22
	1496	CATGCTCCCCCTCCCATGAG	65	39965090	39965109	20
	556	CCAGAGCTGGAGCTAGCGCTAT	59.09	39965127	39965148	22
	1492	TAGATGCTGTCATGGGGCTCGTA	52.17	39965171	39965193	23
	1488	TAACACTCCTTCTGGGGCATCAG	52.17	39965214	39965236	23
	568	ACAGCCTTTATACCTGCACTTG	45.45	39965308	39965329	22
	569	TGGCCCCTGAGTTCTTGTC	57.89	39965330	39965348	19
	584	CCGATGAAAGTGGCTCTGAGC	57.14	39965414	39965434	21
	602	CTGGAAAGGGGACAGAGTGGGA	59.09	39965446	39965467	22
	1470	GGATGGCTGGACTTCAGTGG	60	39965475	39965494	20
	1463	CCAGAAGGAGGAGTCTGGCC	65	39965497	39965516	20
	1457	AGGGACAGCTTGACAGCAT	52.63	39965520	39965538	19
	1454	AGAGGAGAAGAGAAGAAGCAGC	50	39965590	39965611	22
	621	AGCCACCATGCCTATCTGAGCCT	56.52	39965921	39965943	23
	637	GGCACAGAATGGGGTGGTG	63.16	39965956	39965974	19
	663	GCTTTTTGGCTTCAGGGTG	52.63	39966060	39966078	19
	1431	GGCTGGAGAGGGTGAGTCCT	65	39966088	39966107	20
	1424	GGACAGGAGGCAGAGGAATTC	57.14	39966110	39966130	21
	1412	CACAGGCCACAAAAACCATAAGC	47.83	39966193	39966215	23
	674	CCCTGTGACCTCAGTTCTGTGA	54.55	39966291	39966312	22
	1399	AGGGAGTAGAGAGGGAATAGGTC	52.17	39966748	39966770	23
	1393	TGTTACACTGAGCAGTGGAG	50	39966771	39966790	20
	682	GATAGGTATGGCCACAAAGA	45	39966808	39966827	20
	685	TCAAGAGCTATGATGGCTCCTT	45.45	39966856	39966877	22
	1387	TTGGGAGAATGAGCTATGCTGG	50	39966890	39966911	22
	1382	GAATTGAGCCTCTGTGCTA	47.37	39966917	39966935	19
	1381	ACCGCTTGGCTACACTCACC	60	39966938	39966957	20
	688	CTTCCTTCTATCCCCCACTCAG	54.55	39966967	39966988	22
	689	AGGCTCCTCTGTCCCCCACTCAA	60.87	39966989	39967011	23
	692	GCTCCATTTCATGCATGGC	52.63	39967014	39967032	19
	1356	AGCAAGCTGGGGTGAAGGTATCA	52.17	39967051	39967073	23
	693	AGGGAAAGATTCCAGACCAGAG	50	39967080	39967101	22
	1347	CTGTTTTTGTGGGTGGAAGGTGC	52.17	39967137	39967159	23
	1343	CCACTTCTCTAGAGCTGGGGC	61.9	39967196	39967216	21
	704	AGATTTTTTTCCTGGGGGAG	45	39967225	39967244	20
	705	AGAGCTCTGATGCTCTTCCCAA	50	39967260	39967281	22
	710	AGTTGGGGGAGTTCCACTCTA	52.38	39967306	39967326	21
	715	CCAAACTATAGGCCAGCTAGTT	45.45	39967401	39967422	22
	1336	GTCTTTGTGACTGGCTCTTTACC	47.83	39967430	39967452	23
	1334	TTTGTTCTGACCCCAGGAG	52.63	39967455	39967473	19
	1327	GGCACTGGCACAGTCACCT	63.16	39967686	39967704	19
	733	CCCAAAGCTGTGCCCTCTG	63.16	39967706	39967724	19
	1314	GATACTAATTCCCCTGACCACG	50	39967824	39967845	22
	744	CTTATGAGAAGGCCCAGATG	50	39967970	39967989	20
	750	AGACTAGGAAGTGTAGTGGG	50	39968056	39968075	20
	1301	GGGTGCATGAGATGTTTGGATAC	47.83	39968386	39968408	23
	777	AAGAGGACCTCAGAAGAAGG	50	39968711	39968730	20
	786	ACTGCCCATGCAGTGCAATGCTG	56.52	39969263	39969285	23
	1284	GAGATTCGTAGATCAGCTCT	45	39969400	39969419	20
	791	GTTTTTCAACTCACCGTGAG	45	39969430	39969449	20
	795	AGGACTAAGGATGGGTCTTGGT	50	39969450	39969471	22
	1281	GGACTTCCAGATCCAGCAT	52.63	39969572	39969590	19
	829	CAAATGCTGTGCTGCCTATTGGG	52.17	39969746	39969768	23
	1272	CACACATATGGGGATGGAT	47.37	39969798	39969816	19
	1269	ACAGTAGCAAGATGAGACATGCC	47.83	39969841	39969863	23
Cluster 9	2344	TGTTGGGGGTGTTGTGGAGGTTG	56.52	71245063	71245085	23
	2851	CTATTAGTGCTCAAGGCTC	47.37	71245129	71245147	19
	2356	CATCTGGTGATGGGGACCAAAG	54.55	71245189	71245210	22
	2371	TAGCAGTAGTAGCAGAAGGAGA	45.45	71245521	71245542	22
	2381	GTGAAGGAGAAAAAGGAGG	47.37	71245545	71245563	19
	2387	AGGGAGAAGAGACAGAGGAGG	57.14	71245564	71245584	21
	2403	GGGGGAGGAGGAAAGAAACTG	57.14	71245595	71245615	21
	2842	TAGCAGGACAGGTGTAGTGGAG	54.55	71245642	71245663	22
	2834	TGGGTGTGGCTCCCTGAAGA	60	71245877	71245896	20
	2831	TGGCTATCCCCAGAGCAAAATG	50	71245897	71245918	22
	2417	TGGGGCTACCAACCCAGGTGTC	63.64	71245948	71245969	22
	2420	GTCCTTTGCTGGCAAAGCAGT	52.38	71245972	71245992	21
	2422	TGACCCTCGAAGACTGACAATGC	52.17	71246032	71246054	23
	2427	GAGTTTCTTCCTCCTGAGA	47.37	71246057	71246075	19
	2433	GCACATATCATTCAGACACC	45	71246103	71246122	20
	2821	AAGAATTAGTTCTCAGGAGGCCC	47.83	71246139	71246161	23
	2815	CATGGTATGGAGGCCACTAGTTG	52.17	71246211	71246233	23
	2811	ATGGGCCTCTGTCTCTTGCAC	57.14	71246238	71246258	21
	2807	CAATGCATCCCAGATTCAAGGGG	52.17	71246283	71246305	23
	2438	CTCAGAGCCTCAACTTCTAG	50	71246355	71246374	20
	2439	GCTTGTGTGCTTCCAGTCTCTCT	52.17	71246378	71246400	23
	2441	AACAAAACTGGTGTCAGCTGC	47.62	71246413	71246433	21
	2445	GAGGATAACAAACCACTTGG	45	71246436	71246455	20
	2797	AGGTGGTTCTACTTCTGAGAGT	45.45	71246477	71246498	22
	2793	AGGTCAGCTGTGTGTGCATG	55	71246499	71246518	20
	2782	GGCAGAGGCTCAGAAGTGGCATT	56.52	71246841	71246863	23
	2449	CCACCAGCCAAAATGCCATTTGT	47.83	71246895	71246917	23
	2451	CATGATCTGTTCTGTCCAGA	45	71246930	71246949	20
	2770	GCATGACTGTGTCCTTTTCT	45	71247019	71247038	20
	2767	AGGTAAACAGTGCCTGGGA	52.63	71247066	71247084	19
	2755	GAGAGCTCCAATCACTCAGTTT	45.45	71247211	71247232	22
	2462	TTTGGCAGAGTAGGGCAAGGGG	59.09	71247321	71247342	22
	2745	ACTAGAGACTAGAGTTATGGGGC	47.83	71247354	71247376	23
	2735	AAATGTGTGCACAGTTGCAG	45	71247440	71247459	20
	2733	ACCTACAGTTGTGTGCCTAT	45	71247508	71247527	20
	2730	GGAGTTTGACAAACAAGGG	47.37	71247733	71247751	19
	2721	CTGCCTAGGGAGAAAAGAGAC	52.38	71247931	71247951	21
	2718	CTCGCTCTCCTGTCCTCTTC	60	71247977	71247996	20
	2484	TCTCCCTGAATGGGACTAC	52.63	71248005	71248023	19
	2488	CTTAGGTACTTGACTGTGAGC	47.62	71248093	71248113	21
	2494	TGGCCAGTGGCTACCATATGGGA	56.52	71248442	71248464	23
	2499	GCCATAGAAGTATGGTGAAG	45	71248482	71248501	20
	2502	AAGCTTTTGAAGTGGGGTACAG	45.45	71248540	71248561	22
	2506	CAACTGGATTGAGAAAGATGGG	45.45	71248575	71248596	22
	2512	GTTTGTTCTAGTAGAAGGCCTG	45.45	71248618	71248639	22
	2518	AATCATAAGGTGGGCCAGT	47.37	71248669	71248687	19
	2698	ATCTCAAGTGATCCGGCCGCCT	59.09	71248735	71248756	22
	2694	GAGCTTCATCCTTTTGGCCAGGC	56.52	71248773	71248795	23
	2533	TGGCGCCTATAATCCCAGTACTC	52.17	71248836	71248858	23
	2679	GCTGGAGTGCAAAGCCATGATCT	52.17	71248913	71248935	23
	2548	CCTGGGTGACAGAGAGGATTGGT	56.52	71248938	71248960	23
	2675	GGGGTAGGGTCTCTAATCTCCA	54.55	71248975	71248996	22
	2665	GGGAGTGCTGAGTGGATATGAG	54.55	71249184	71249205	22
	2662	GCAGAGTTGAAGGCAGTCACACT	52.17	71249226	71249248	23
	2660	TCAAGTGTGTGCACAGTGTCTTC	47.83	71249251	71249273	23
	2564	ACCTGCATTCAGCACATGT	47.37	71249276	71249294	19
	2567	GAAGCAGCTCTCAAACAATGAG	45.45	71249322	71249343	22
	2657	GAAACTCTGGGAGGCAATAC	50	71249406	71249425	20
	2652	GCAGCTGGAGCTCAGTCACACA	59.09	71249428	71249449	22
	2647	GGAGAGTGAGAAGGAAAAGGGA	50	71249493	71249514	22
	2640	TAGTTTATTGGGAGGTGATCCC	45.45	71249541	71249562	22
	2633	TTTGGGTTCCTCCCAGGATC	55	71249592	71249611	20
	2627	TCTCCACAATGACCCTCAT	47.37	71249693	71249711	19
	2581	ACTGTTCCACCATCCAGGGAGCC	60.87	71249714	71249736	23
	2620	ATGCAGAGCCACATGATGAA	45	71249742	71249761	20
	2618	CAACTGAATGCAGAGAAGGA	45	71249776	71249795	20
	2587	CAGATGGGGACAGATAGAGAACG	52.17	71249799	71249821	23
	2600	GAGGATTTTTACCATCAAGGCC	45.45	71249836	71249857	22
	2604	TCATATGGTTCCTCCTACTTGC	45.45	71249905	71249926	22
	2607	TGCAGCTGTGCACCAACTGTAGA	52.17	71249948	71249970	23
Cluster 10	540	AGGTGAGTGCGTTACTGCT	52.63	72460139	72460157	19
	544	GTGTCTGTCCAGTCAGCATA	50	72460169	72460188	20
	547	GTCCTACAATGTCACGAGCTTTG	47.83	72460226	72460248	23
	553	ATGGCCTCGGGGCATGAAGAGC	63.64	72460280	72460301	22
	559	TGATTTGATGAGGGTGGTCGTAC	47.83	72460305	72460327	23
	3906	TCTAAAACTAGCCCAGCCTTGGG	52.17	72460369	72460391	23
	567	ACCAGCATTTGAAATGGGGC	50	72460394	72460413	20
	573	GACAGAGAGTAATAAGGATCGCC	47.83	72460542	72460564	23
	3893	AGAGGTTGGGGTGGCGATG	63.16	72460655	72460673	19
	583	GCATCTCTATTTCTCTCTGCTC	45.45	72460708	72460729	22
	3880	AGATCTGGGCTATGGAGCAAG	52.38	72460737	72460757	21
	3876	GGAAGAGGGTTGGGTGGAAACTG	56.52	72460780	72460802	23
	3868	ACCCATGAGGCAGCCTGGTGCAA	60.87	72460805	72460827	23
	588	GGTCATCAGCCAGCATGTGGAT	54.55	72460828	72460849	22
	3862	GAGCAAGTGGATGTTGACTGAGT	47.83	72460870	72460892	23
	3857	GTGAAGCTGTGTTTGTGGGGGAA	52.17	72460895	72460917	23
	3852	CCCCATGCTGAAGAAAGCA	52.63	72460920	72460938	19
	599	CTGTGGTCAGGAGAAGAGTAAGC	52.17	72460942	72460964	23
	614	TGGGGGAAGTGAGATGAAG	52.63	72461141	72461159	19
	620	CGTTACAGTGGTCAAGCCTC	55	72461210	72461229	20
	3842	GCAGGTGGAGGACAGGGTTTCAA	56.52	72461294	72461316	23
	3832	GCATGTGAAGGTGTGGGGGCT	61.9	72461596	72461616	21
	3830	CTATATCCAGCCTCACACC	52.63	72461619	72461637	19
	3826	GTGGCCCAGATTCTTGCTTTA	47.62	72461729	72461749	21
	3824	TCTCTTAGCAGGTCCTGCCT	55	72461752	72461771	20
	647	CCTCTCTTTCTCCAGTTGAGAG	50	72461867	72461888	22
	651	TCCTGGAATTTAGAGGACAC	45	72461928	72461947	20
	654	TGAGAGGTCATGCCTGATA	47.37	72461980	72461998	19
	656	GCACAGCAGAAAGAGGGAGTG	57.14	72462001	72462021	21
	668	GAAATAACTTGCTGTGGGAGGGA	47.83	72462081	72462103	23
	3812	TTTGGTACTCCAAGAGGCAGTT	45.45	72462380	72462401	22
	3805	GTGCAGTGTAGCAGGGTAAAA	47.62	72462428	72462448	21
	3800	AATAGGGCTAGCCAGCATGTGTG	52.17	72462582	72462604	23
	3797	GCATTCAGAAGGGGAAACAGA	47.62	72462609	72462629	21
	689	TCCTTGTCCTTAAATGCTGCTGC	47.83	72462722	72462744	23
	692	TTAATAGGCTCCCACTCACATG	45.45	72462908	72462929	22
	3791	TGTCTAACTTCGTGAGGCACACA	47.83	72463028	72463050	23
	699	GTCAGAGGAAGCAGAGCAGAAAG	52.17	72463071	72463093	23
	702	AGGGAGCCAGCTCCTCTAG	63.16	72463094	72463112	19
	709	GTCCCAGATGTGCCTCTTG	57.89	72463141	72463159	19
	712	TGGATCCATTGTGGACCAT	47.37	72463160	72463178	19
	714	CCTGTCGAACAGCATCTCATAGT	47.83	72463214	72463236	23
	720	AAGGAAAAGAAGGAGAGATGGG	45.45	72463260	72463281	22
	727	AGGGCATCTAGCTGGGTTTCC	57.14	72463282	72463302	21
	731	CCAGAGGCATCTTCTATCA	47.37	72463332	72463350	19
	732	GACATGCCATTCAATGTTCCCAG	47.83	72463354	72463376	23
	3775	GTGACTTTCTTGGGAGGTTC	50	72463395	72463414	20
	735	GAACATTCACCAGTGCCAGAG	52.38	72463422	72463442	21
	3761	TGTGGAGATGAGGAAGAGAGAG	50	72463509	72463530	22
	747	GCATCAGTCCCCAAGGAGATAG	54.55	72463542	72463563	22
	760	GGGAATGGGGAAGAAGTCCAAG	54.55	72463573	72463594	22
	764	TGCCCCCTGTTCCCAGTATAG	57.14	72463621	72463641	21
	3746	ATTCTCATTCCTCCACCTTG	45	72463660	72463679	20
	3738	TCCCAAGAGGATTTTCACTG	45	72463736	72463755	20
	777	AGAGTCACCAGAAACGCCC	57.89	72463791	72463809	19
	3731	CCCATCCACAGTCATTTAG	47.37	72463856	72463874	19
	3727	GGCAACTGGCTTATTGAACAAG	45.45	72463930	72463951	22
	788	AGCTCTATGAAAGTGGGGAGTT	45.45	72464100	72464121	22
	3714	TTCTAGGAACTGGGGAGAAAAC	45.45	72464137	72464158	22
	799	GAAGAAATGAAGTAAGGGAGGG	45.45	72464218	72464239	22
	809	TAAACAAAGAAGGAAGGGAGGG	45.45	72464258	72464279	22
	824	AGGGAGGAAGGGAAGAGGACAAA	52.17	72464292	72464314	23
	828	CCAGGCATAATGCTAAGTGCT	47.62	72464365	72464385	21
	3705	GTTATGTGTTCCCATTTCCCCT	45.45	72464441	72464462	22
	846	GGTATGATGGATGCTATGAC	45	72464479	72464498	20
	851	GAAGAACATCAGGATGCTGTG	47.62	72464501	72464521	21
	855	GTGTACCTGAACTGAAATGGGT	45.45	72464524	72464545	22
	864	GGTATGGTTTCCTTTGAAGCTC	45.45	72464560	72464581	22
	870	GAACCATCTCTTGGCAGAATC	47.62	72464600	72464620	21
	880	GAGGCCAAGTGAGGCCATT	57.89	72464692	72464710	19
	885	GAGAACAGCAATTCAAGCCAC	47.62	72464729	72464749	21
	890	GTGCTACATATCTCTACCC	47.37	72464832	72464850	19
	3697	TGTTGTGAGGATCCTTGGGTGAA	47.83	72464917	72464939	23
	3690	TATCAGCCTCACATGCTAGGA	47.62	72464976	72464996	21
	896	ATACTAAAGTGAGAGCCACTGGG	47.83	72464997	72465019	23
Cluster 11	554	GGAAACATCTGATGTATCCTCC	45.45	84965117	84965138	22
	2987	GAATGGGCTCAGATTTCTTCAG	45.45	84965272	84965293	22
	558	GGCCCATTTGCAAATCCCACCCA	56.52	84965365	84965387	23
	2981	AGCCTGAGTACCCATCTGAGTT	50	84965518	84965539	22
	567	GCCTAGTAGATGCGCATAG	52.63	84965655	84965673	19
	569	AATGAGAAGACCTCTCCAAG	45	84965702	84965721	20
	2971	TCATGGACACAGTGTTAGGCAGG	52.17	84965733	84965755	23
	2968	ACCACAGATTGTGAGCAAAG	45	84965793	84965812	20
	575	GCATTGTGAAGAGAGAGGCTTAG	47.83	84965844	84965866	23
	577	TCAGCATGTCCCAAAATGACTGC	47.83	84965898	84965920	23
	587	CCAAATGTGTGTCTTGGCTGAC	50	84966032	84966053	22
	590	GGCAACAAGGTCAATAGAACCC	50	84966056	84966077	22
	2962	GGCTCTGAAAGGAGAGATAC	50	84966123	84966142	20
	2956	GAGTTTGGGGAGAGCTTCTCAT	50	84966145	84966166	22
	2954	ATCTGCCCACATGAACAGTGA	47.62	84966169	84966189	21
	602	ATCAGTCATGGCCACAGTAG	50	84966191	84966210	20
	610	AAATTCCAGCTGTGTGTCCT	45	84966268	84966287	20
	2948	TTTGGGCAGCTTTATCTGGGTG	50	84966423	84966444	22
	620	TCAAGGTTCTGGCTGTAGCTCCT	52.17	84966467	84966489	23
	2942	AGCTGAAAAAGTCTTCAGGCTGG	47.83	84966529	84966551	23
	624	GTTGGCCTGCCTGAAAGAC	57.89	84966560	84966578	19
	629	GGTATGTTCCAAACTGTCTCCTG	47.83	84966689	84966711	23
	2929	GTAACTGGAGCTTAATCCCACTG	47.83	84966717	84966739	23
	634	CTTCTGGGAGAACCCAAATCA	47.62	84966877	84966897	21
	643	GTTCCAAAAGGCCACATTTCAC	45.45	84967174	84967195	22
	650	GCAGTCACCTGAAAACCTAGCCA	52.17	84967392	84967414	23
	654	GTTTGGATGTCTTGTGGAAGC	47.62	84967417	84967437	21
	663	GAGCGGTGTATTTTAGATCC	45	84967454	84967473	20
	667	CCTCTGTAGTTTCTCCTACT	45	84967802	84967821	20
	672	GCAAGAAGACCACTTGAGGC	55	84967834	84967853	20
	677	TTTGAGACCAGCCTGGCGCAAGA	56.52	84967860	84967882	23
	2900	CTAAAAGGCGAATGAGAACC	45	84968162	84968181	20
	2895	GGCTAGGGGCAGGAAACCAGAC	63.64	84968196	84968217	22
	2884	AGAAGTTAGGAGGTAGGGGTG	52.38	84968219	84968239	21
	2872	CAGAGTCTCCAGACTGTAGCTC	54.55	84968294	84968315	22
	691	GCAGCCTGACTGCTTCTCATCCC	60.87	84968328	84968350	23
	700	GAAAGGGCAAGGTCCCTGT	57.89	84968439	84968457	19
	707	AGGTTAAGCCAGCAAGTCAGCTT	47.83	84968606	84968628	23
	2860	CCAGAACAGGCTGCACACA	57.89	84968685	84968703	19
	718	CCCCTCCCTGAAACAAAGCAG	57.14	84968717	84968737	21
	2851	AGGAAGGGTAGGGAGGAAAGGA	54.55	84968763	84968784	22
	2842	GTTGGAGTCTCTTCACTCTCACA	47.83	84968841	84968863	23
	2835	AGGTCTCAGTCAGGAACACTG	52.38	84968915	84968935	21
	2834	TCATGTTCCTTTCCCACCAAG	47.62	84968936	84968956	21
	727	GGGCTTCCCGAAGTTTCCAAA	52.38	84969000	84969020	21
	732	ACCCTGTACTGAGCCTTCATA	47.62	84969050	84969070	21
	2826	TCAGAACTAGGCTGGCCACGGC	63.64	84969076	84969097	22
	736	ACATCGCGACTGGGCAACAG	60	84969100	84969119	20
	738	GATGGCTCAGCGTTTGAAATGAG	47.83	84969123	84969145	23
	744	TGGTGACCTCCATGGTGGCCTC	63.64	84969146	84969167	22
	750	TACAAGGGCTTCACTGTAGCTG	50	84969180	84969201	22
	2820	GGTCTGCAGACACTGGACA	57.89	84969207	84969225	19
	2818	CACTGTTGGCATTGTCACTTC	47.62	84969228	84969248	21
	2817	TGAGAGAACCATGAGTCAG	47.37	84969255	84969273	19
	758	GATACCAAACTGCCTGCCCACAC	56.52	84969335	84969357	23
	763	GATGTGGCTACGTTTATACCTCC	47.83	84969400	84969422	23
	2811	TACACTCTCTCAGTACATGGCT	45.45	84969487	84969508	22
	775	GCATTAGGGGGTTTTGTCAAGAG	47.83	84969710	84969732	23
	783	TGTACACCATGCTTGCTGGTCC	54.55	84969770	84969791	22
	786	GCATCTTTGACCAGAAGGG	52.63	84969805	84969823	19
	792	TTGGGAGGAAGCCACACATCCAG	56.52	84969846	84969868	23
	796	AGACCCTAGTAATAAGCAGGGCA	47.83	84969900	84969922	23
Cluster 12	4287	GCTGGCAGGCAGTGGCACAATCT	60.87	89955013	89955035	23
	4277	GGTCTCTCTGTCTTTGCGGTGCA	56.52	89955106	89955128	23
	4271	GTGATGGGAACAGCAAGGCA	55	89955195	89955214	20
	232	AAAGGAAAAAAGCAAGTGGGCG	45.45	89955236	89955257	22
	4267	AGGGGGTGGGAGGTGTATACTCT	56.52	89955278	89955300	23
	4254	CTTTTGCTAGAGCCGGGGTGCA	59.09	89955359	89955380	22
	236	AGGCAGTCTTCATCCCGGCCTC	63.64	89955415	89955436	22
	242	TGGATCACTGATGTGTAGCA	45	89955473	89955492	20
	243	CTTTTCTCCCACAGTTGTTG	45	89955506	89955525	20
	4245	CTCAGGGTTGGCTGGGAGAA	60	89955533	89955552	20
	244	AGCAGACTTGCTCCTTCCCT	55	89955554	89955573	20
	250	AAGTGACCTATGATTCAAGCCC	45.45	89955911	89955932	22
	4223	CACAGTGGGGCAGTGAAGAGTG	59.09	89955953	89955974	22
	4215	CTAGGGCAGGAAGTCCTTTAGAT	47.83	89956077	89956099	23
	4209	CAAAGAAGAGCTTAGGGATG	45	89956114	89956133	20
	261	CCAGAAATTCCAGAGAACTTGG	45.45	89956223	89956244	22
	4193	CTTGTTTGTCAGAAAGGTCTCC	45.45	89956296	89956317	22
	267	TTGCTTGAAGAGAATGCTGTGCC	47.83	89956349	89956371	23
	273	ATGTGAGTGAGGGAGGCCATTGC	56.52	89956412	89956434	23
	4184	TCTGCAGACATCTGCTGTCTCT	50	89956486	89956507	22
	275	TTTCCTCCTCCTGAGAAGTCCC	54.55	89956514	89956535	22
	4171	ATCTGAACCAAGCTGCAAGGG	52.38	89956550	89956570	21
	4167	GGATGTTTCTAAGGATCAGGAC	45.45	89956598	89956619	22
	4161	ACTGGGAAGCAGGAGCTGA	57.89	89956622	89956640	19
	4156	TAGCTACACCACCTGGAATGGT	50	89956660	89956681	22
	279	AAGGAGGCAGCCCTACTCATAT	50	89956689	89956710	22
	296	TCCTTTGCAGGGACATAGAGC	52.38	89957026	89957046	21
	4151	ATGTTCTCCCTCCCTGACCAC	57.14	89957174	89957194	21
	317	GAAGAATGGTTATTGGCTGC	45	89957201	89957220	20
	4146	TGTGCTATGGTGGTTGGCTGCAC	56.52	89957249	89957271	23
	4137	TGCCCCAAGAAATTCATCAGGG	50	89957412	89957433	22
	330	AGGGAACAGGCTGAATTTG	47.37	89957445	89957463	19
	338	GTACCCTAGGGCTGGTGTATG	57.14	89957470	89957490	21
	345	TGATGGTTTGGAGGAGGCAC	55	89957543	89957562	20
	371	GAAGGAAGGAATGGAGGGAAGGC	56.52	89957722	89957744	23
	4135	GCTCTTGAGCTGGAAGCCT	57.89	89957762	89957780	19
	381	GGAGTCTGCCAAGTTCTTTTTCG	47.83	89957806	89957828	23
	387	AGGGAAGGAGGAGTTTGACCTC	54.55	89957829	89957850	22
	4133	ATGCACTCCAGCTTGCACCAC	57.14	89957857	89957877	21
	397	TGCAGCTGGAAATGCCCTC	57.89	89957884	89957902	19
	403	TGAGGAAGGCAGGCTTGCCGATG	60.87	89957910	89957932	23
	411	GCTGGGACTCCTCCACGATGTC	63.64	89957942	89957963	22
	4124	CCTTTTTCTGTGTGCTCACTGCT	47.83	89957972	89957994	23
	420	GAGGTGAAGGCCCGAGCACA	65	89958002	89958021	20
	427	GCAGCAGCTGAGACTCCGAGA	61.9	89958030	89958050	21
	434	TATTTGGAGCACACAGTGCCAG	50	89958080	89958101	22
	435	TGGTTACAGAAAGCAGCCAC	50	89958102	89958121	20
	4112	GGTTAAACCAAAGCTGGGCGAG	54.55	89958147	89958168	22
	4107	CAAGGGATGAAAAGCAGGT	47.37	89958171	89958189	19
	4100	TGGTTAGTGAGGTGCTGATG	50	89958197	89958216	20
	4097	AGCCTGGCACAGATGGGGCAAG	63.64	89958217	89958238	22
	4086	GCAAGGAGAAGGCATTCCGGGC	63.64	89958242	89958263	22
	4077	GGCTTTGATTTAGGGAGAGAGG	50	89958266	89958287	22
	4072	GATGGGAGCAGAGCTTGTTC	55	89958290	89958309	20
	447	GATAGCCCTCATGGTGCCGTCTC	60.87	89958324	89958346	23
	451	GACTGACACAGGTTTTGTCT	45	89958349	89958368	20
	457	TCTTTCCCGGTAAAAGGGAG	50	89958385	89958404	20
	4065	CTCTCTTCCCTTCTCCTATT	45	89958442	89958461	20
	4062	AGCACACTCTTCCCTGTGT	52.63	89958556	89958574	19
	466	GGCAAGGCAGCTGTCTGTAGCTG	60.87	89958582	89958604	23
	4061	TTCTCAGCTCTTGGTTCCTTC	47.62	89958612	89958632	21
	4057	TGCTACTGGAGGTGATGTCGG	57.14	89958640	89958660	21
	472	GGCAGCAGGTCCTCTGTGAAT	57.14	89958666	89958686	21
	4051	GAGGGGATGTATAGTGGGC	57.89	89958708	89958726	19
	486	CTGATATTTTGTCCTGGCTTCCC	47.83	89958782	89958804	23
	490	TCTCCAGCGGTGACTCCTTTCC	59.09	89958811	89958832	22
	491	GGTTGTGTGACCAATAACC	47.37	89958835	89958853	19
	492	GTCCAGCTCACCATTCCCTAA	52.38	89958856	89958876	21
	4032	CCCTGCTGGCTGCTGGATGAAGA	60.87	89958884	89958906	23
	4026	GAATAAGCCAGGAGCTGCTGG	57.14	89958912	89958932	21
	498	CCCAAGTTTGTCAACAAGTCCC	50	89958968	89958989	22
	499	GCTGCAAGTCTGGGGCAGA	63.16	89958992	89959010	19
	502	CTAAGCAGAGTAGGTATACG	45	89959023	89959042	20
	4021	GGCTTGGGCTTGGAAGAAGAA	52.38	89959059	89959079	21
	507	GTCATGTCTGAACATGCACAGA	45.45	89959123	89959144	22
	511	GCCCTCTGAGGGCAACAGGAAC	63.64	89959215	89959236	22
	4017	ACATCACGTTGCTGAGACAT	45	89959244	89959263	20
	515	TCTGTCTACTCTTGTGCCTGG	52.38	89959266	89959286	21
	516	TGGCTCCTTAGAAAGCACCCG	57.14	89959294	89959314	21
	4012	AGGGACCAACTGCAAAGGACATT	47.83	89959363	89959385	23
	4008	TCTTAGATTTGGATGGGCTGAG	45.45	89959386	89959407	22
	4005	ACACCTAGAGAGGGCCATGGGGA	60.87	89959426	89959448	23
	522	ACCCAGACTCCACTCTCCATCT	54.55	89959456	89959477	22
	524	GAAGCAGAGACTCTACACT	47.37	89959488	89959506	19
	529	CGGTCCTCACCAGAAGCCAA	60	89959613	89959632	20
	3990	CATCTGATAGCCACCTGTGTAG	50	89959655	89959676	22
	534	CTTCTTAGCTCCTACATGGATGC	47.83	89959680	89959702	23
	537	GTGATTGACGATGTTGGCTCG	52.38	89959705	89959725	21
	551	CACTCCTATACGTAGGGTTCACT	47.83	89959758	89959780	23
	3985	TAAGGTCTGTAGGGAAAGCATG	45.45	89959785	89959806	22
	3978	CAAACTTCCTGGACAGAGAAG	47.62	89959827	89959847	21
	559	TGGGGTTTTTTCCCCCTAG	52.63	89959866	89959884	19
	560	TGGAAAGAAGAAGAGGAAACCC	45.45	89959885	89959906	22
	3966	AGGGCAACAGTCTTGTGCATCG	54.55	89959950	89959971	22
Cluster 13	5513	GCGAGGCACAAGCTCCAACAAGC	60.87	94950007	94950029	23
	5510	TGAAGGTGTCTCTATGGGA	47.37	94950032	94950050	19
	1	TCTTGCCACACTCTGTGCCATAG	52.17	94950061	94950083	23
	3	GGTCTTGGGTGGTGTGACACCC	63.64	94950086	94950107	22
	9	AGATGCTCACGGTGCCCAATAGT	52.17	94950111	94950133	23
	5501	GAGTCAGCTTGGGCACCTAG	60	94950147	94950166	20
	5497	AGGAAGGCATCACAGTCCAGGTA	52.17	94950169	94950191	23
	5491	TCATGGAGGGACCCAGAGGGAG	63.64	94950192	94950213	22
	18	TTCAGAAGCTGGGCACTGAGTC	54.55	94950220	94950241	22
	5485	GACAGTCAGGGGTGCTACTCCTC	60.87	94950255	94950277	23
	27	TCCATGTCATTCTCCAGGGTC	52.38	94950279	94950299	21
	5475	CATGTATTGGTGGGAAGAGTG	47.62	94950306	94950326	21
	5464	TATGCCTGGAAGGAGCTGTGCC	59.09	94950333	94950354	22
	32	AAAAAAAGCATCGCCTGGCTGC	50	94950369	94950390	22
	5456	AGTCAGACTCCAGGCAGGGACTG	60.87	94950407	94950429	23
	37	TGCACACTGAAGAGAAGCCCTGC	56.52	94950446	94950468	23
	5447	AGAGCATTGGCAGTGTCTGTGC	54.55	94950475	94950496	22
	40	TCTGGGTTGAGCAGACAGACAC	54.55	94950508	94950529	22
	47	GGAACTCCCTGCCAGAGCTG	65	94950539	94950558	20
	52	AGGATGAAGGATGAGGAGGTTC	50	94950559	94950580	22
	62	GCAGATGGAGGGACAGTGGG	65	94950584	94950603	20
	76	TGGAGAGTGGGGAGGACAGTCC	63.64	94950604	94950625	22
	94	GTGGAGGGGACTACGGGTCAA	61.9	94950628	94950648	21
	99	GCAGGCACTGCATCAGTTTGG	57.14	94950651	94950671	21
	101	ACTTCCCCAGAGCAAAGCCCAG	59.09	94950681	94950702	22
	5426	AAGATGCAAGGGACGAGGGTTAG	52.17	94950728	94950750	23
	103	GGAGGACTCACTTGAGAAAGCAG	52.17	94950789	94950811	23
	107	TGGGTAGTTGATACCAGCCAGC	54.55	94950812	94950833	22
	111	AGTCGATGAGGACAGCTCCACAG	56.52	94950837	94950859	23
	5400	CAGGCCAGCCTGCTCTACTG	65	94950869	94950888	20
	5386	TGGTGGGGAAGATCTATGGTGGC	56.52	94950919	94950941	23
	5375	ACCGGGGTGTCTCCACAGTGTG	63.64	94950956	94950977	22
	123	GTCCACCTGTTAGAGACACTAG	50	94950979	94951000	22
	125	TGCCCATGAATGCCACCCCAGTG	60.87	94951004	94951026	23
	127	AGGCCTCTGCTCTCTTCACAGA	54.55	94951027	94951048	22
	5354	CCAGGTCACCTATTCTTTGGCCT	52.17	94951057	94951079	23
	5350	CTGGAGTAGCCCTCAGTCATTT	50	94951083	94951104	22
	5347	GTCCTGCTAGTGGCCATAGA	55	94951114	94951133	20
	138	AGTACAATTGAGCAGGCTCTG	47.62	94951147	94951167	21
	147	TGGGAATGAGGGACCAGGGGTC	63.64	94951168	94951189	22
	5344	ATGAGCTGCTGTGGCCACCC	65	94951212	94951231	20
	5340	TCCACCAGTCCTTGGCAGGTC	61.9	94951235	94951255	21
	5333	GAGGGAAGTAAAGTCCCAGGGC	59.09	94951266	94951287	22
	5328	TAGGCATGCAGGTGTTCTGA	50	94951290	94951309	20
	173	AAGGTCTCGGGGGTGTCCAAG	61.9	94951333	94951353	21
	5323	ATACTGGAGTGAGGTGCGGGGG	63.64	94951363	94951384	22
	175	TATCCCAGGGAGAGAGATTCTC	50	94951385	94951406	22
	177	GAGTCTGTTGTGCTGTGTGACTT	47.83	94951413	94951435	23
	190	GTGGGGCTGATGTGGACAGCCT	63.64	94951495	94951516	22
	194	GTTCTGAGACTCACAGCTGGG	57.14	94951519	94951539	21
	5308	GGATCAGGACACTGCCCCTCAG	63.64	94951561	94951582	22
	5302	TTGAGGCCTGGAAGCGTAGGCC	63.64	94951585	94951606	22
	5252	TGTGGGGCCCACGAAACTGGAC	63.64	94951717	94951738	22
	5240	TGGGTCAGGCTTCCCGCTCT	65	94951755	94951774	20
	5235	GCTCCAGAGACGACATCAAGCA	54.55	94951778	94951799	22
	228	GGAGGGAAGGAGAGAGAGACAA	54.55	94951813	94951834	22
	237	ATTCGGGTGACTTCCGGCCC	65	94951838	94951857	20
	5211	GAACTGCAGGCTAGAGGCGGTG	63.64	94951887	94951908	22
	5196	CAGGCGTCTGCGGAGAGATG	65	94951912	94951931	20
	5182	ATGAGGTAAGGAGTGTCCGGGAG	56.52	94951935	94951957	23
	247	GCCCCACACCCTCTGCTTCAAA	59.09	94952056	94952077	22
	5104	GGGAGGCCAGAGAGAGCTTG	65	94952120	94952139	20
	293	CGGCAGCAGAGACCAGAGCA	65	94952213	94952232	20
	5083	CGATGATGGGTGTGGGGTCAACG	60.87	94952255	94952277	23
	301	CCTGACACGAGGACAGAAGGA	57.14	94952281	94952301	21
	307	AGCTGACCCTGACCCCCGAAAC	63.64	94952313	94952334	22
	313	TGACTCCTGGCCCTGACTCC	65	94952341	94952360	20
	5052	TTCAGCGCCTGTCTGGGGCT	65	94952390	94952409	20
	5035	CTGTCTTGGGAGGGGGTTAGGGA	60.87	94952414	94952436	23
	4993	GGTCTCAGGGGTCGGACATG	65	94952462	94952481	20
	317	CCAAAGAATTCCTTAGGCAG	45	94952502	94952521	20
	320	CGGCAGGTTCCAGAACAAAGGAG	56.52	94952522	94952544	23
	324	AGCCAGGTGTCTGGGAGGACCTA	60.87	94952591	94952613	23
	328	CTGCCTAGCCCACCGAATG	63.16	94952621	94952639	19
	331	AGGCAGGGACAGAAGGCGCTA	61.9	94952640	94952660	21
	4975	TGATGGCTACACTGGCCCAGTGA	56.52	94952674	94952696	23
	4968	TAGATGGACAGCTGCCTATG	50	94952718	94952737	20
	347	CAGCTGAGCTAGTGCCAAGA	55	94952769	94952788	20
	4965	CTGATGTTCCCCAAGGAGAAAG	50	94952792	94952813	22
	4963	CTACTGCCAGGGTGTGAGCC	65	94952831	94952850	20
	4958	TGACTTTGACTCTTGCAGGACA	45.45	94952855	94952876	22
	352	TCACTGCGCTAGAACCTCACC	57.14	94952877	94952897	21
	357	ATAGACCTCACCTGAGAGATCTG	47.83	94952924	94952946	23
	361	AGGTCACCTGGGAGGCCTA	63.16	94952947	94952965	19
	366	TCACCTGAGAGGCCCCCATCTC	63.64	94952969	94952990	22
	370	GCCTTGCAGGATTTGACACT	50	94952993	94953012	20
	4938	GGCTTATTCTGTCAGGAGA	47.37	94953019	94953037	19
	372	CAAACCCTGACAATGCAACTG	47.62	94953128	94953148	21
	378	CACACACGAAAGTTCAGTCTC	47.62	94953307	94953327	21
	4927	GTGGATGGGAGACTCTACACAT	50	94953355	94953376	22
	4925	AACTGCTCCTTTTGTTGCTGGAG	47.83	94953379	94953401	23
	4922	CATGGGAGACCTTGCGGATGT	57.14	94953405	94953425	21
	4913	TGGGGAGAGGTTGGCTCCAAAG	59.09	94953432	94953453	22
	4895	TGGTTGCCAGGAGCTGATGGAG	59.09	94953454	94953475	22
	384	GATCTGTTCTCCATCCCTA	47.37	94953481	94953499	19
	389	GTCGAGGTGGGTGTATCACCTG	59.09	94953650	94953671	22
	4877	TCGAGACGGGGTTTCCCTGTGT	59.09	94953698	94953719	22
	405	AATCAACTGAACCCGGGAGGAAG	52.17	94953798	94953820	23
	4859	GGAAGCAGCCAAAATGATCAAC	45.45	94953987	94954008	22
	418	AGTGCTTTCGGGTTCCATGGT	52.38	94954101	94954121	21
	4853	CAACAATGACTCTCATCCACTGC	47.83	94954190	94954212	23
	4846	ATGCCTGGAGGGAAAAGGCG	60	94954233	94954252	20
	421	CACAGTGCACACCCAGCTGCTC	63.64	94954266	94954287	22
	4832	GAAATGGTGCTGAGGTGAGGCTG	56.52	94954297	94954319	23
	4823	AGCTGCAGCCAGAGTGATGCAGC	60.87	94954322	94954344	23
	429	CTCACTGTTCACTGGGTGATA	47.62	94954386	94954406	21
	435	TGTTGAGGGAGGGCCTGGTGAG	63.64	94954469	94954490	22
	444	GATTGTGGGAGTGGTGTCCCCC	63.64	94954500	94954521	22
	4788	CCCAGATCTACAGAGAGACA	50	94954698	94954717	20
	450	GGCTTGCATATGCGTACCT	52.63	94954719	94954737	19
	454	ACAGGGTCTCATTTCGTCGCCC	59.09	94954802	94954823	22
	4783	CAGTGAGCGGTGATCACATTTC	50	94954834	94954855	22
Cluster 14	754	CATGCTAGCATGTCTTGCT	47.37	119965148	119965166	19
	4348	AAGCTGGAAAAGACACCTC	47.37	119965196	119965214	19
	4335	TCTATCAAGGGCCTAGAAC	47.37	119965640	119965658	19
	768	TGGTGATCATGTTGAGGAGAAG	45.45	119965668	119965689	22
	790	GAGTCTGGAGAGCAGCAAAGA	52.38	119965976	119965996	21
	4324	TCAGAGGTCCCAGAGGTAGGAAC	56.52	119966003	119966025	23
	4316	GAGCGAACCTACTGGCATCAGGT	56.52	119966041	119966063	23
	4311	GGGTTGTCAGATACCCTATGC	52.38	119966066	119966086	21
	801	TTGGAGGGCCTCATCCAGT	57.89	119966093	119966111	19
	808	AAGCACTTTGTGCCTTGGTGGAG	52.17	119966144	119966166	23
	820	GAAACCCACTGTTCTGGGCTGCC	60.87	119966187	119966209	23
	824	AAGGAGAGGCTAAGTCTGC	52.63	119966231	119966249	19
	4304	GAGTGTGGTGGCCACATTCTCTG	56.52	119966254	119966276	23
	4300	ATCTCCCTGGACCTGAACCCCTG	60.87	119966279	119966301	23
	833	AATTCTGTCCCAGAGCCTC	52.63	119966308	119966326	19
	844	ATGGGTCAGGGTTACACCTGAAC	52.17	119966378	119966400	23
	850	TGGCCGCCTACTGCCATTGC	65	119966409	119966428	20
	856	GGACCAAGCTGTGTAGCCTCCC	63.64	119966459	119966480	22
	861	ACAGGGTTTTTCCATTTCGGCC	50	119966525	119966546	22
	4268	TAGGCACTCTGAAAATGCCTGT	45.45	119966682	119966703	22
	887	GCTAGGAAAACTCCTCCAGCATT	47.83	119966946	119966968	23
	891	CAAATCTATGACCTGGGAAGAC	45.45	119966999	119967020	22
	895	GAAGCATGATGTTTTGGCCTGC	50	119967181	119967202	22
	897	ACCTTCACTGGGCACTGTCTATG	52.17	119967258	119967280	23
	900	GAGGCACTGTGCTGGGCATTGC	63.64	119967284	119967305	22
	4256	GCTCTTCTGTGTTTGAACTGC	47.62	119967419	119967439	21
	4254	CCACCATGATATGCTCACTGCTC	52.17	119967475	119967497	23
	909	TGGCTAGAGCTTGAAGGAAAGC	50	119967498	119967519	22
	913	TCCAGCTAAAACTGAAGGACTG	45.45	119967562	119967583	22
	921	ACTTACCACGTGCCAAGTCAT	47.62	119967615	119967635	21
	4249	GCTTCAGTTTCCTCCTTGA	47.37	119967688	119967706	19
	4237	TGGACAAACAGAAAAAGTCGGG	45.45	119967874	119967895	22
	4231	GCCCATCTTTCCTTGATGCTCAG	52.17	119967896	119967918	23
	927	GGCCTCAGAGGAGAATCTC	57.89	119967919	119967937	19
	928	AAGAATGCAGAACCCAGAGCTCC	52.17	119967951	119967973	23
	938	TAGCGGTCGGTGTCTGAAC	57.89	119968023	119968041	19
	4226	ATAACGGGTGAAAGCTTTGGGC	50	119968050	119968071	22
	4218	CTGACATCACTCCCCTCACAT	52.38	119968314	119968334	21
	952	GATTTGACCTGAGTGTCGTCGA	50	119968412	119968433	22
	954	AGCACCGAAATGCAGCAGAAGAG	52.17	119968440	119968462	23
	959	TGGAGAAGCATCTGTGGTGAC	52.38	119968463	119968483	21
	4212	GGTGACTCTACATTGCCCTCA	52.38	119968491	119968511	21
	4210	GGGGATGGTGCTTCAGAGGC	65	119968514	119968533	20
	4206	GCAAATCTAATCCAGGCCAG	50	119968534	119968553	20
	966	AGTCAGGAGAAACTTCTCACTG	45.45	119968561	119968582	22
	4199	GTGTTTGTGGTAGCAATGGGGT	50	119968612	119968633	22
	4190	GACTGTGGAATTCTCCTGTAGT	45.45	119968645	119968666	22
	4185	GTGGCTCTTTAAACTGGGCTC	52.38	119968679	119968699	21
	4179	CAACTTGGCTCACATGGTGGG	57.14	119968763	119968783	21
	4171	CCATGGCTATTGGCCCCCAAAGC	60.87	119968818	119968840	23
	4167	AAGATGGAGCCCCATTGCTGGAG	56.52	119968846	119968868	23
	4163	ACATTCAGCCACCCGTGTGGGCT	60.87	119968879	119968901	23
	4159	GACAAGAGTCACAGCCAGTTTT	45.45	119968932	119968953	22
	4155	GGGGTTGGTTTCTCTGCTCTGT	54.55	119968956	119968977	22
	4150	GACCGTTATACTGTTTCTCTGGC	47.83	119968994	119969016	23
	4144	GCTCAAGGCAGGATAGCTGTGGG	60.87	119969020	119969042	23
	4133	GGTGGGTGAGCAGTGGTTTGGC	63.64	119969045	119969066	22
	4129	GCTCAGAGGCTTCTCCCACTTG	59.09	119969069	119969090	22
	4127	GAGTTATATCAGCTGCTTGG	45	119969093	119969112	20
	4124	GCATGCAGCCATTCTGCTGCCC	63.64	119969115	119969136	22
	4123	CCAGTTCTCAGGTCCTGTGCAT	54.55	119969139	119969160	22
	4116	GGATATATCTGTAGTGGGTG	45	119969175	119969194	20
	4105	GGCGTAGAACTATTAGGCAGGCC	56.52	119969197	119969219	23
	980	AGCATGAGAAACTGTCCCAC	50	119969232	119969251	20
	4090	GCTGTTCTGGTGGTATGCCCACC	60.87	119969260	119969282	23
	4084	GACATGGGCTGTTGGCTGCT	60	119969285	119969304	20
	4078	GCTGATGGGGCTGTTCAGGTTC	59.09	119969307	119969328	22
	984	CCACTCCTTGTGGACATTCCCT	54.55	119969331	119969352	22
	4063	GTATGTAGGTGCGCAGCTGCC	61.9	119969360	119969380	21
	4059	CCTGCAGGGCTGTTTCATGCC	61.9	119969383	119969403	21
	4052	TACAAGGCTGCTTGGCTGGCTC	59.09	119969427	119969448	22
	4049	CCCAAGGGGCTGTTTCTCAGGTC	60.87	119969460	119969482	23
	992	GGCAGATATGCCCACAGGT	57.89	119969484	119969502	19
	993	AGCAGCTATATGGCCATGTCCC	54.55	119969509	119969530	22
	4041	GGTGGTGGCCCACAGGACTCTTT	60.87	119969535	119969557	23
	4032	GCTGGTTTGGGGCGTTTCTG	60	119969560	119969579	20
	4024	GGTGGGTACAGGGCTGTTTGTC	59.09	119969610	119969631	22
	4013	GCATGCAGTGGCCTGAACAGCC	63.64	119969653	119969674	22
	999	CCCATGTCTCAAGCTGGAGAAA	50	119969677	119969698	22
	4006	TGTCTGAGGGGGACAACCCAC	61.9	119969703	119969723	21
	3998	TGGGTGTATGGCTGCTTGGC	60	119969737	119969756	20
	1005	AAACTGTTTCAAAGGCAGCTCC	45.45	119969775	119969796	22
	1006	AGCAAACTTATGCCCATGTCCC	50	119969823	119969844	22
	3983	GGCAGCTCATAGGGATGTTTCTT	47.83	119969848	119969870	23
	1010	CCCCTGGTAGAAATATCCCC	55	119969872	119969891	20
	3966	TGGGAGTATAGCTTTTCAGC	45	119969895	119969914	20
	3963	GGATGTTTCTCAGGCTCAGAATG	47.83	119969915	119969937	23
	3959	CGTACCTGCCAGGAGCTGCTCAA	60.87	119969940	119969962	23
	3955	CACGTGGTATCTCAGCTGGCCTG	60.87	119969967	119969989	23
	3947	GCTGTTCCTCTGGCCAGGAGCA	63.64	119969994	119970015	22
Cluster 15	5296	GATTTGCCTCTAGACTCACGT	47.62	139990075	139990095	21
	5299	GACCTAAGCCTCAGTCCGTGACA	56.52	139990101	139990123	23
	5302	CTTTCCCACGCTCCTGTTCACGT	56.52	139990134	139990156	23
	5313	TGCCTGCAGGTGTGGAAAC	57.89	139990185	139990203	19
	5329	CTAGAAGGCCCGCATCACACAGC	60.87	139990228	139990250	23
	5334	GGGAACCCAGCTCCATATGTCAT	52.17	139990268	139990290	23
	6873	CACAGTCATCTGCAAAGTGAGGC	52.17	139990326	139990348	23
	5352	GACCCAGAGGTGTTGCTGGAGC	63.64	139990365	139990386	22
	5356	CTTTAGGACCTGTGAGAGTT	45	139990418	139990437	20
	5361	GAAATATTCCCACCGTGGG	52.63	139990440	139990458	19
	5372	AGGGGCTTAAGCGTTTTGTCT	47.62	139990459	139990479	21
	6861	GGGACACTGCCGACTGGCTAAA	59.09	139990484	139990505	22
	6857	AAGACAGCTCCTTAGGAGCCTG	54.55	139990506	139990527	22
	5383	AGGTCAGAAGCTCAGTCTGTG	52.38	139990575	139990595	21
	5389	CACCTGAGGGCGTCCCATAG	65	139990608	139990627	20
	5395	AAGACACAAAGACACATCCAGC	45.45	139990689	139990710	22
	6842	GGGGTCTAATCTGCAGGTGAGG	59.09	139990716	139990737	22
	6838	TCCCATCCTTCAGGTCTTGGCTT	52.17	139990739	139990761	23
	5403	GGACCCAGGAGGAGGCCACAAAA	60.87	139990762	139990784	23
	6830	ACTGTCCTCTGCGGATCTCCTTC	56.52	139990812	139990834	23
	5414	TCATCAGGTACAGAGCGCAGGGC	60.87	139990837	139990859	23
	6827	GAACATCAAGCCCTGAGCGG	60	139990870	139990889	20
	5420	GTCCCCGATAATGTCCTCA	52.63	139991033	139991051	19
	5422	TGTGCGTGTGAAGGGTGCAC	60	139991082	139991101	20
	6811	ATGGGGCTCGGGAAAGGAGG	65	139991154	139991173	20
	5453	GTCGAGCAGAGAGCAGAGGGAG	63.64	139991180	139991201	22
	6805	AGGACAGCACTCTGGGAGCC	65	139991219	139991238	20
	6802	GACTTGACGAACCGGGCAG	63.16	139991239	139991257	19
	5464	TCCAGGTAGTGGATCCCAG	57.89	139991259	139991277	19
	5469	GAGGCGTCTCTGCCTCGTTTC	61.9	139991294	139991314	21
	5476	GAGTTGATTGTGGTTGAGGCGGA	52.17	139991342	139991364	23
	6793	TAGAAGAGAGAGGACGTCTGCG	54.55	139991375	139991396	22
	5487	TGAGGGCTGCTGTGCAGGAG	65	139991426	139991445	20
	6788	TTTCTTCGGAGCCCATCTCTCA	50	139991469	139991490	22
	6785	CGCTTGAGTTCAGGGCCTC	63.16	139991499	139991517	19
	5496	AGAGGCGTGGACATGTGCATGTG	56.52	139991528	139991550	23
	6783	TGGCCCTCAAATTCTCCTCC	55	139991565	139991584	20
	5511	CCACTGTGCTCTAGTTAGCGT	52.38	139991585	139991605	21
	6779	TGGCACTTTTGACAAGCTG	47.37	139991654	139991672	19
	6778	CTTACATGCTGGGAGTACAAACG	47.83	139991673	139991695	23
	5516	TAAGAGGCCTTTTGCTGATCC	47.62	139991712	139991732	21
	6772	AGCGTTCTCTTGGGGCCCTG	65	139991746	139991765	20
	6763	CGCAACCTCCTAACTGTGGC	60	139991774	139991793	20
	6758	GAACAGCTATGAGGTTGTGTAG	45.45	139991805	139991826	22
	6756	AGTTCTGTCCAATGGCCATC	50	139991829	139991848	20
	5530	AGTGGCCATGCGTCTCGTGTGT	59.09	139991866	139991887	22
	6750	ATGCCAGGATGGCCACACAGACG	60.87	139991897	139991919	23
	6742	GAGCACTAGTGACAGTGAGG	55	139991930	139991949	20
	5540	ATTCTCTACTCCTCCACCATAG	45.45	139991968	139991989	22
	6728	AGAAATCCCTCTGCAGAGGCCGG	60.87	139992000	139992022	23
	6723	GCCTGAGGTCAGAGACCAGAGCT	60.87	139992035	139992057	23
	6721	CACTGCTCCAGGGTCAAGGC	65	139992060	139992079	20
	5547	TGCTGTGGTCTTGGCTCTC	57.89	139992081	139992099	19
	5554	CAGCCTGCACCTCAGGATGAT	57.14	139992145	139992165	21
	6711	GCACAGCCCTGCACCCAAAG	65	139992170	139992189	20
	5574	GAGCGTGGGGGTGGGAAACA	65	139992209	139992228	20
	6709	TGTCAGCTGCCGTCAAACATTTG	47.83	139992234	139992256	23
	6706	ATCACCGCTCCCCTCCAGCTTC	63.64	139992273	139992294	22
	6699	GTGGGCACTTCTGCTCTTCTTGA	52.17	139992323	139992345	23
	5583	GACACAGGGCACACCAGGTG	65	139992373	139992392	20
	5594	GGTGCAGGCTTCGTCTCAGCCA	63.64	139992446	139992467	22
	6662	AAGGGCAAGGTGCACACCAGGG	63.64	139992483	139992504	22
	6660	CCTGTGAGGACTCAGACAACAG	54.55	139992515	139992536	22
	5604	CAACCTTGGTGACACCATG	52.63	139992545	139992563	19
	5605	GCCTGCTGTCCCTGAGCACA	65	139992573	139992592	20
	5608	CTGCAGAAGAAGGTGTGTCTGAG	52.17	139992596	139992618	23
	6648	CAGTCTCCAGGGATCCCGTG	65	139992642	139992661	20
	6639	CCGAGACAGGGGACACAGCA	65	139992669	139992688	20
	6626	CACCTGGGAGGCCCCCAACAAA	63.64	139992737	139992758	22
	6620	GTCATGCACTGAGCTTGGCCGA	59.09	139992766	139992787	22
	6617	TCATGAGGTTGAAAGAGGCCTC	50	139992790	139992811	22
	6612	GGTGAGTGGCTTATCGTGTCAG	54.55	139992818	139992839	22
	6610	CTTTTCAGTCTGGAGAACGGG	52.38	139992842	139992862	21
	6607	ACAAGCAAACGACTCTGGGGG	57.14	139992881	139992901	21
	5642	GCTCATGGCAGGTCGCTGAGTC	63.64	139992913	139992934	22
	6604	CTACACATCCCTCACAGGCCCG	63.64	139993007	139993028	22
	5657	TAGCAATCTCTGCGGCATCAATG	47.83	139993029	139993051	23
	5662	GCATAGACATGCCATGAGCACA	50	139993073	139993094	22
	5665	GAGGCCTCAGAACCTTTCCTGAG	56.52	139993097	139993119	23
	6591	CCCGGCCAACATTGACTAATGTG	52.17	139993157	139993179	23
	5673	AGGTAGAAGGATCTCTTGAGTCC	47.83	139993225	139993247	23
	5682	ACGGGGTTTCGCGATGTTGGCG	63.64	139993469	139993490	22
	5696	CGTGTGCACAGTGCGATTCCCG	63.64	139993620	139993641	22
	5698	TGGAGCACCTGAAGCCCACG	65	139993642	139993661	20
	5700	GCAGAAGGAGCGTGTTTGAGTCG	56.52	139993664	139993686	23
	6566	CCTGTGGAGACGTGGGTGAGTG	63.64	139993741	139993762	22
	5707	GGCAGCCACCCTTGTCCCTT	65	139993798	139993817	20
	6538	TCACCCGACCACCTGACTG	63.16	139993883	139993901	19
	5739	GTGCCATCCTGTGCAGTCTCCAG	60.87	139993908	139993930	23
	5745	GCAGGCTGTGTTCTCCCTG	63.16	139993947	139993965	19
	6529	TGGTGGGCACAGCAAAGGCC	65	139993989	139994008	20
	6517	GTTTGGGACGACGGGAAGGG	65	139994012	139994031	20
	6506	TGACCCCCATGGGGCAAAGATGA	56.52	139994038	139994060	23
	5753	TCACAGCAGTGCTCTGCCTG	60	139994061	139994080	20
	5756	TGTCCATCTGTGCCGACGCC	65	139994085	139994104	20
	6489	GGAGAGAGCACAGGCCATGG	65	139994115	139994134	20
	6481	TTCAGATGCACTAGTAGGG	47.37	139994136	139994154	19
	6469	GAAGACGTCAATCACGCCCTTC	54.55	139994164	139994185	22
	6467	CGGTATCCTTTCCATGCATGC	52.38	139994188	139994208	21
	6466	TCATGGCCCCATGCAAACTTG	52.38	139994209	139994229	21
	5770	ACGAGCTGAAGCCTGTGTCC	60	139994232	139994251	20
	5773	TCCTTCAGTGAGTGGTTTGGCCT	52.17	139994255	139994277	23
	5774	GTCTCACACTGATCGACGCGC	61.9	139994280	139994300	21
	5779	ACACCATGTGGATCTTGGGTCTG	52.17	139994304	139994326	23
	5782	AGGAAAGGTACCTGGTGCTTTCT	47.83	139994327	139994349	23
	5800	CCTCGTGTGCTGAGGCAGAGTG	63.64	139994377	139994398	22
	5809	CTGCTGTTTGCATCTGACCA	50	139994421	139994440	20
	5811	GGTTTTCCCTTCTCCTGGGTG	57.14	139994443	139994463	21
	5817	GGAGTGGACGTGTTGGCTG	63.16	139994466	139994484	19
	6452	CCTTGGGTGGCTGGACAAGAAC	59.09	139994494	139994515	22
	5822	ACCTCTGCAGGAGTTGAGTG	55	139994543	139994562	20
	5830	TGGACTCTTTGGGGGACGTCCA	59.09	139994563	139994584	22
	6440	CTGCAAGAGAAGCACAGCC	57.89	139994595	139994613	19
	5847	GGGGTGGTGGGATGAGTGACTGT	60.87	139994620	139994642	23
	6438	CTGCTGAGATCTGGGACCAGCG	63.64	139994647	139994668	22
	6434	TGGATGTGCTGGTCTATGA	47.37	139994675	139994693	19
	5866	TAGCCTTTGGTTGTGACCCAT	47.62	139994812	139994832	21
	6425	GAGTCAGCAGTGCAGTTGCTA	52.38	139994839	139994859	21
	5868	ATTTACCCCCTTGAGATAGG	45	139994894	139994913	20
	5872	AGGTGATATTGAAGCCCTGC	50	139994914	139994933	20
	5878	GGGAACGATAACGCCCCAGACA	59.09	139994936	139994957	22
	5884	AGATGGAGTCTTTCACTGTCTCC	47.83	139994994	139995016	23
